# Supplementary material for: Examining the Impacts of CO2 Concentration and Genetic Compatibility on Perennial Ryegrass—Epichloë festucae var lolii Interactions
Source: J Fungi (Basel). 2020 Dec 11;6(4):360. doi: 10.3390/jof6040360 (PMC7770580; doi:10.3390/jof6040360)
Supplement: Supplementary file 1 [file jof-06-00360-s001.zip]

Archive with 5 entries (4 files):
- supplemental figure 1.png
- __MACOSX/
- __MACOSX/._supplemental figure 1.png
- Supplemental tables 1 and 2.xlsx
- __MACOSX/._Supplemental tables 1 and 2.xlsx
