# Supplementary material for: Examining the Impacts of CO2 Concentration and Genetic Compatibility on Perennial Ryegrass—Epichloë festucae var lolii Interactions
Source: J Fungi (Basel). 2020 Dec 11;6(4):360. doi: 10.3390/jof6040360 (PMC7770580; doi:10.3390/jof6040360)
Supplement: Supplementary file 1 [file jof-06-00360-s001.zip › Supplemental tables 1 and 2.xlsx]

## Sheet: Supplemental Table S1
Avg Mass	Avg RT	Compound names	Fold-change	Comparison	@CO2	-log10(p)	Direction	Count of Metabolites	Coomparisons																			Comparisons	Count of Compound Differences
129.079	0.78	(-)-(1R,2S)-Cispentacin	-2.11	AR37-NEA2	400	3.80822	negative		AR1-AR37		AR1-AR37 Total	AR1-E+		AR1-E+ Total	AR1-NEA2		AR1-NEA2 Total	AR37-E+		AR37-E+ Total	AR37-NEA2		AR37-NEA2 Total	NEA2-E+		NEA2-E+ Total	Grand Total	AR1-AR37	235
129.079	0.79	(-)-(1R,2S)-Cispentacin	-1.51	AR37-E+	400	2.44334	negative	Metabolites	400	800		400	800		400	800		400	800		400	800		400	800			400	163
244.179	4.45	(-)-Falcarinol	1.31	AR1-AR37	400	5.52683	positive	(-)-(1R,2S)-Cispentacin										1		1	1		1				2	800	72
386.193	3.9	(6S,9R)-Roseoside	1.63	AR1-E+	800	2.36248	positive	(-)-Falcarinol	1		1																1	AR1-E+	377
386.193	4.85	(6S,9R)-Roseoside	1.42	AR1-AR37	400	2.51721	positive	(6S,9R)-Roseoside	1		1		1	1				1		1							3	400	184
386.193	4.85	(6S,9R)-Roseoside	-1.55	AR37-E+	400	2.75945	negative	(E)-Sinapic acid					1	1													1	800	193
224.068	4.58	(E)-Sinapic acid	-1.65	AR1-E+	800	4.42938	negative	1-Monolinolein	1	1	2		1	1													3	AR1-NEA2	129
354.274	14.28	1-Monolinolein	1.33	AR1-AR37	400	2.52713	positive	1-O-Sinapoyl-beta-D-glucose					1	1													1	400	58
354.274	14.28	1-Monolinolein	1.76	AR1-AR37	800	2.61637	positive	2-Hydroxymethyl-4-methylquinazoline	1	1	2							1	1	2	1	1	2				6	800	71
354.274	14.28	1-Monolinolein	1.63	AR1-E+	800	3.17139	positive	2''-O-alpha-L-Rhamnosyl-6-C-fucosyl-luteolin										1		1							1	AR37-E+	378
386.12	4.93	1-O-Sinapoyl-beta-D-glucose	-1.6	AR1-E+	800	3.62143	negative	2'',3''-Dihydrorobustaflavone 7,4',7''-trimethyl ether				1		1													1	400	213
174.078	3.95	2-Hydroxymethyl-4-methylquinazoline	3.26	AR1-AR37	400	6.99504	positive	3-Formyl-6-hydroxy-2,4,4-trimethyl-2,5-cyclohexadien-1-one											1	1							1	800	165
174.078	3.95	2-Hydroxymethyl-4-methylquinazoline	-3.68	AR37-E+	400	7.12816	negative	3-Methoxyxanthocillin X dimethyl ether	1		1	1		1													2	AR37-NEA2	157
174.078	3.95	2-Hydroxymethyl-4-methylquinazoline	-2.25	AR37-NEA2	400	2.57611	negative	3-O-Caffeoylquinic acid										2		2							2	400	88
174.078	3.95	2-Hydroxymethyl-4-methylquinazoline	4.15	AR1-AR37	800	7.75502	positive	3-O-Feruloylquinic acid	1		1							1		1							2	800	69
174.078	3.95	2-Hydroxymethyl-4-methylquinazoline	-4.45	AR37-E+	800	7.60929	negative	4-Hydroxymellein	1		1																1	NEA2-E+	166
174.078	3.95	2-Hydroxymethyl-4-methylquinazoline	-2.86	AR37-NEA2	800	3.11981	negative	4-Hydroxyphenylpyruvate	1		1																1	400	71
578.162	5.78	2''-O-alpha-L-Rhamnosyl-6-C-fucosyl-luteolin	1.85	AR37-E+	400	2.02996	positive	6-(2Methoxybenzylamino)purine-9-beta-D-ribofuranoside													1		1				1	800	95
582.147	5.73	2'',3''-Dihydrorobustaflavone 7,4',7''-trimethyl ether	-1.52	AR1-E+	400	2.4019	negative	8-Hydroxyluteolin 8,3'-dimethyl ether 7-glucoside										1		1							1	(blank)
180.078	5.38	3-Formyl-6-hydroxy-2,4,4-trimethyl-2,5-cyclohexadien-1-one	1.43	AR37-E+	800	4.37924	positive	alpha-Copaen-8-ol		1	1	3	3	6				3	3	6					2	2	15	(blank)
346.13	7.5	3-Methoxyxanthocillin X dimethyl ether	-1.49	AR1-AR37	400	2.57824	negative	Astragalin										2		2	1		1				3	Grand Total	1442
346.13	7.5	3-Methoxyxanthocillin X dimethyl ether	-1.75	AR1-E+	400	3.01847	negative	Benzyl benzoate				2	2	4				2	2	4	1		1		1	1	10
354.095	3.33	3-O-Caffeoylquinic acid	1.86	AR37-E+	400	2.08557	positive	BMS 192548													1		1	1		1	2
354.096	5.03	3-O-Caffeoylquinic acid	1.68	AR37-E+	400	1.80411	positive	Chanoclavine-I				1	1	2	1	1	2	1	1	2	1	1	2		1	1	9
368.11	4.3	3-O-Feruloylquinic acid	1.49	AR1-AR37	400	2.57388	positive	Chokol B				1		1								1	1				2
368.11	4.3	3-O-Feruloylquinic acid	-1.45	AR37-E+	400	1.56	negative	Cucurbitacin I				1	1	2				1	1	2					1	1	5
194.057	5.54	4-Hydroxymellein	2.07	AR1-AR37	400	4.42922	positive	Cynodontin				1		1				3		3							4
180.042	4.47	4-Hydroxyphenylpyruvate	1.31	AR1-AR37	400	5.50078	positive	Dihydroxyisoechinulin A	1	1	2	1	1	2	1		1										5
387.152	6	6-(2Methoxybenzylamino)purine-9-beta-D-ribofuranoside	1.77	AR37-NEA2	400	2.99169	positive	Emodin				1	2	3													3
492.126	6.08	8-Hydroxyluteolin 8,3'-dimethyl ether 7-glucoside	1.36	AR37-E+	400	2.72899	positive	Flavocannabiside				1		1				1	1	2	1		1				4
220.181	5.75	alpha-Copaen-8-ol	-1.88	AR1-E+	400	3.42702	negative	Genistein 7-O-beta-D-glucoside 6''-O-malonate				1		1				1		1							2
220.181	5.75	alpha-Copaen-8-ol	-2.43	AR37-E+	400	6.9489	negative	Gentisyl alcohol	1		1							1		1							2
220.181	5.75	alpha-Copaen-8-ol	-2.89	AR1-E+	800	8.22696	negative	Herbacetin	1		1																1
220.181	5.75	alpha-Copaen-8-ol	-3.21	AR37-E+	800	13.4648	negative	Imidazole acetol phosphate				1	1	2				1	1	2							4
220.181	5.75	alpha-Copaen-8-ol	-3.14	NEA2-E+	800	6.25559	negative	Indole										1		1							1
220.182	5.4	alpha-Copaen-8-ol	-1.52	AR1-E+	400	3.17522	negative	Iturin C2	1		1							1		1							2
220.182	5.4	alpha-Copaen-8-ol	-2.04	AR37-E+	400	6.48708	negative	L-Tryptophan	1		1							1		1							2
220.182	5.4	alpha-Copaen-8-ol	-2.18	AR1-E+	800	7.09808	negative	L-Valine				1		1				1		1							2
220.182	5.4	alpha-Copaen-8-ol	-2.52	AR37-E+	800	10.498	negative	Limocitrin					1	1													1
220.182	5.4	alpha-Copaen-8-ol	-2.45	NEA2-E+	800	5.67048	negative	Macfadienoside	1	1	2	1	1	2							1		1				5
220.182	6.54	alpha-Copaen-8-ol	-1.31	AR1-E+	400	2.43325	negative	Methyl jasmonate					1	1		1	1										2
220.183	6.1	alpha-Copaen-8-ol	-1.58	AR37-E+	400	3.85451	negative	Myricetin-3-O-rutinoside					1	1													1
220.183	6.1	alpha-Copaen-8-ol	-1.54	AR1-E+	800	3.78871	negative	Notoamide H										1		1							1
220.183	6.1	alpha-Copaen-8-ol	-1.8	AR37-E+	800	4.42747	negative	p-Cymene																1		1	1
220.183	7.52	alpha-Copaen-8-ol	-1.83	AR1-AR37	800	2.94118	negative	Peramine	1	1	2	1		1				1	1	2	1	1	2				7
448.098	5.55	Astragalin	2.55	AR37-NEA2	400	5.26939	positive	Quinic acid										1		1							1
448.098	4.56	Astragalin	1.25	AR37-E+	400	3.18773	positive	Salicylic acid	1		1																1
448.1	4.4	Astragalin	1.28	AR37-E+	400	2.44455	positive	Scoparin 2''-O-glucoside					1	1													1
212.079	5.65	Benzyl benzoate	2.37	AR1-E+	400	5.01821	positive	Scoparin 2''-O-xyloside	2		2		2	2		1	1	1	3	4		3	3	1		1	13
212.079	5.65	Benzyl benzoate	2.54	AR37-E+	400	6.10726	positive	Setoclavine				1	1	2				1	1	2				1	1	2	6
212.079	5.65	Benzyl benzoate	2.81	AR1-E+	800	7.62007	positive	Soyasaponin A2	1		1	2	2	4	1	2	3	2	2	4	1	2	3	1	2	3	18
212.079	5.65	Benzyl benzoate	2.94	AR37-E+	800	5.93007	positive	Subaphyllin	1		1																1
212.08	5.14	Benzyl benzoate	-2.82	AR1-E+	400	7.10686	negative	Synerazol										1		1							1
212.08	5.14	Benzyl benzoate	-2.84	AR37-E+	400	6.47508	negative	TMC 2B				1	1	2				1	1	2							4
212.08	5.14	Benzyl benzoate	-1.73	AR37-NEA2	400	3.58947	negative	Tryptoquivaline I		1	1																1
212.08	5.14	Benzyl benzoate	-3.79	AR1-E+	800	14.7519	negative	UDP-D-xylo-4-keto-hexuronate										1		1							1
212.08	5.14	Benzyl benzoate	-3.03	AR37-E+	800	12.0341	negative	unidentified #1					1	1													1
212.08	5.14	Benzyl benzoate	-2.22	NEA2-E+	800	4.47034	negative	unidentified #10				1	1	2				1	1	2					1	1	5
414.096	7.7	BMS 192548	-2.19	AR37-NEA2	400	2.06501	negative	unidentified #100	1		1																1
414.096	7.7	BMS 192548	3.31	NEA2-E+	400	3.65453	positive	unidentified #101										1		1				1		1	2
256.156	4.75	Chanoclavine-I	-3.32	AR1-E+	400	9.36394	negative	unidentified #102				1	1	2	1	1	2	1	1	2	1	1	2				8
256.156	4.75	Chanoclavine-I	-2.57	AR1-NEA2	400	7.23525	negative	unidentified #103				1	1	2				1	1	2				1	1	2	6
256.156	4.75	Chanoclavine-I	-3.1	AR37-E+	400	8.48136	negative	unidentified #104				1	1	2				1	1	2				1	1	2	6
256.156	4.75	Chanoclavine-I	-2.35	AR37-NEA2	400	7.34926	negative	unidentified #105				1	1	2				1	1	2				1	1	2	6
256.156	4.75	Chanoclavine-I	-3.98	AR1-E+	800	17.0382	negative	unidentified #106				1	1	2	1	1	2	1	1	2	1	1	2	1	1	2	10
256.156	4.75	Chanoclavine-I	-2.28	AR1-NEA2	800	5.13281	negative	unidentified #107					1	1				1	1	2					1	1	4
256.156	4.75	Chanoclavine-I	-4.1	AR37-E+	800	12.349	negative	unidentified #108				1	1	2				1	1	2					1	1	5
256.156	4.75	Chanoclavine-I	-2.4	AR37-NEA2	800	3.66201	negative	unidentified #109													1		1				1
256.156	4.75	Chanoclavine-I	-1.7	NEA2-E+	800	3.15255	negative	unidentified #11	1		1							1		1							2
238.193	6.55	Chokol B	-1.39	AR1-E+	400	2.45291	negative	unidentified #110				1	1	2				1	1	2	1		1		1	1	6
238.193	6.55	Chokol B	2.18	AR37-NEA2	800	3.36638	positive	unidentified #111	1		1																1
514.284	5.16	Cucurbitacin I	-1.9	AR1-E+	400	5.27411	negative	unidentified #112							1		1							1		1	2
514.284	5.16	Cucurbitacin I	-2.21	AR37-E+	400	6.77542	negative	unidentified #113										1		1							1
514.284	5.16	Cucurbitacin I	-2.32	AR1-E+	800	8.10962	negative	unidentified #114	1		1							1		1	1	1	2				4
514.284	5.16	Cucurbitacin I	-2.32	AR37-E+	800	6.33638	negative	unidentified #115	1	1	2	1		1				1		1	1		1				5
514.284	5.16	Cucurbitacin I	-1.86	NEA2-E+	800	3.26502	negative	unidentified #116	1		1							1		1							2
286.046	5.89	Cynodontin	1.27	AR37-E+	400	2.64176	positive	unidentified #117	1		1							1		1	1		1				3
286.046	7.83	Cynodontin	1.63	AR1-E+	400	1.76922	positive	unidentified #118													1	1	2				2
286.046	7.83	Cynodontin	1.77	AR37-E+	400	2.44398	positive	unidentified #119				1		1				1		1							2
286.048	5.76	Cynodontin	1.41	AR37-E+	400	2.06275	positive	unidentified #12	1		1								1	1							2
425.23	6.28	Dihydroxyisoechinulin A	2.76	AR1-AR37	400	7.43249	positive	unidentified #120	1		1																1
425.23	6.28	Dihydroxyisoechinulin A	2.94	AR1-E+	400	5.60678	positive	unidentified #121				1	1	2				1	1	2	1		1		1	1	6
425.23	6.28	Dihydroxyisoechinulin A	2.41	AR1-NEA2	400	3.10741	positive	unidentified #122													1		1				1
425.23	6.28	Dihydroxyisoechinulin A	2.65	AR1-AR37	800	3.52828	positive	unidentified #123	1		1							1	1	2							3
425.23	6.28	Dihydroxyisoechinulin A	2.57	AR1-E+	800	4.00863	positive	unidentified #124	1	1	2	1	1	2							1		1	1	1	2	7
270.053	5.39	Emodin	1.32	AR1-E+	400	2.69974	positive	unidentified #125	1	1	2	1	1	2		1	1				1	1	2	1	1	2	9
270.053	5.39	Emodin	1.24	AR1-E+	800	2.69131	positive	unidentified #126	1		1																1
270.053	6.04	Emodin	-1.42	AR1-E+	800	2.4225	negative	unidentified #127	1		1	1	1	2	1	1	2	1	1	2				1	1	2	9
610.15	4.39	Flavocannabiside	1.59	AR1-E+	400	1.97448	positive	unidentified #128	1	1	2	1	1	2		1	1	1		1	1		1	1	1	2	9
610.15	4.39	Flavocannabiside	2.27	AR37-E+	400	4.03485	positive	unidentified #129										1	1	2							2
610.15	4.39	Flavocannabiside	1.85	AR37-NEA2	400	2.69687	positive	unidentified #13										1	1	2		1	1				3
610.15	5.21	Flavocannabiside	2.02	AR37-E+	800	1.58584	positive	unidentified #130					1	1													1
518.104	6.46	Genistein 7-O-beta-D-glucoside 6''-O-malonate	2	AR1-E+	400	3.56246	positive	unidentified #131					1	1					1	1							2
518.104	6.46	Genistein 7-O-beta-D-glucoside 6''-O-malonate	1.85	AR37-E+	400	3.37826	positive	unidentified #132	1	1	2	1	1	2							1		1				5
140.049	3.33	Gentisyl alcohol	-1.6	AR1-AR37	400	1.83447	negative	unidentified #133	1	1	2							1	1	2	1	1	2				6
140.049	3.33	Gentisyl alcohol	1.76	AR37-E+	400	2.34002	positive	unidentified #134	1		1	1	1	2	1	1	2	1	1	2				1	1	2	9
302.045	5.45	Herbacetin	-1.19	AR1-AR37	400	2.68874	negative	unidentified #135	1	1	2	1	1	2	1	1	2										6
220.018	0.6	Imidazole acetol phosphate	1.37	AR1-E+	400	3.38007	positive	unidentified #136		1	1																1
220.018	0.6	Imidazole acetol phosphate	1.25	AR37-E+	400	3.04272	positive	unidentified #137					1	1													1
220.018	0.6	Imidazole acetol phosphate	1.63	AR1-E+	800	4.17701	positive	unidentified #138				1	1	2		1	1	1	1	2				1	1	2	7
220.018	0.6	Imidazole acetol phosphate	1.66	AR37-E+	800	3.30082	positive	unidentified #139	1		1	1	1	2													3
117.057	3.45	Indole	-1.48	AR37-E+	400	2.83285	negative	unidentified #14	1	1	2							1	1	2	1		1				5
1057.54	6.06	Iturin C2	1.23	AR1-AR37	400	4.35582	positive	unidentified #140	1		1	1	1	2				1	1	2	1		1	1	1	2	8
1057.54	6.06	Iturin C2	-1.36	AR37-E+	400	3.29056	negative	unidentified #141					1	1		1	1										2
204.088	3.45	L-Tryptophan	1.89	AR1-AR37	400	1.2456	positive	unidentified #142											1	1					1	1	2
204.088	3.45	L-Tryptophan	-2.15	AR37-E+	400	1.18028	negative	unidentified #143					1	1													1
117.078	0.77	L-Valine	-2.42	AR1-E+	400	1.19016	negative	unidentified #144								1	1								1	1	2
117.079	0.89	L-Valine	-2.12	AR37-E+	400	2.33887	negative	unidentified #145	1		1	1	1	2				1	1	2							5
346.072	4.35	Limocitrin	-1.2	AR1-E+	800	5.31479	negative	unidentified #146	1		1																1
378.12	6.04	Macfadienoside	-3.27	AR1-AR37	400	9.78869	negative	unidentified #147				1	1	2	1		1	1	1	2	1	1	2	1	1	2	9
378.12	6.04	Macfadienoside	-2.11	AR1-E+	400	3.84371	negative	unidentified #148				1	1	2				1	1	2	1	1	2	1	1	2	8
378.12	6.04	Macfadienoside	2.07	AR37-NEA2	400	3.44043	positive	unidentified #149	1		1	1	1	2	1		1	1	1	2				1	1	2	8
378.12	6.04	Macfadienoside	-2.95	AR1-AR37	800	4.7135	negative	unidentified #15	1	1	2							1	1	2	1	1	2				6
378.12	6.04	Macfadienoside	-2.46	AR1-E+	800	4.72584	negative	unidentified #150	1		1					1	1										2
224.14	4.03	Methyl jasmonate	1.74	AR1-E+	800	2.46365	positive	unidentified #151				1	1	2				1	1	2				1	1	2	6
224.14	4.03	Methyl jasmonate	2.19	AR1-NEA2	800	2.46306	positive	unidentified #152				1	1	2	1	1	2	1	1	2	1	1	2		1	1	9
626.145	4.28	Myricetin-3-O-rutinoside	-1.43	AR1-E+	800	2.73909	negative	unidentified #153				1	1	2	1		1	1	1	2	1		1		1	1	7
479.212	5.18	Notoamide H	1.35	AR37-E+	400	5.36814	positive	unidentified #154		1	1											1	1				2
134.109	5.2	p-Cymene	-1.73	NEA2-E+	400	4.98054	negative	unidentified #155				1	1	2				1	1	2					1	1	5
247.143	3.95	Peramine	10.96	AR1-AR37	400	47.6756	positive	unidentified #156				1		1													1
247.143	3.95	Peramine	1.73	AR1-E+	400	1.56069	positive	unidentified #157	1		1																1
247.143	3.95	Peramine	-9.23	AR37-E+	400	14.4301	negative	unidentified #158				1	1	2													2
247.143	3.95	Peramine	-9.75	AR37-NEA2	400	26.7529	negative	unidentified #159	1		1	1	1	2													3
247.143	3.95	Peramine	11.07	AR1-AR37	800	30.0274	positive	unidentified #16	1		1	1	1	2													3
247.143	3.95	Peramine	-10.84	AR37-E+	800	28.6567	negative	unidentified #160	1		1	1	1	2													3
247.143	3.95	Peramine	-9.55	AR37-NEA2	800	16.0047	negative	unidentified #161	1		1	1	1	2		1	1	1	1	2							6
192.063	0.8	Quinic acid	1.33	AR37-E+	400	1.9053	positive	unidentified #162	1		1	1	1	2		1	1	1	1	2				1	1	2	8
138.033	0.88	Salicylic acid	-1.54	AR1-AR37	400	1.79762	negative	unidentified #163				1	1	2		1	1	1	1	2							5
624.167	5.75	Scoparin 2''-O-glucoside	2.13	AR1-E+	800	1.49821	positive	unidentified #164	1	1	2	1	1	2				1	1	2				1	1	2	8
594.156	5.7	Scoparin 2''-O-xyloside	2.53	AR1-E+	800	1.54419	positive	unidentified #165				1		1													1
594.156	5.7	Scoparin 2''-O-xyloside	4.4	AR37-E+	800	3.301	positive	unidentified #166				1	1	2				1		1							3
594.156	5.7	Scoparin 2''-O-xyloside	3.41	AR37-NEA2	800	1.59862	positive	unidentified #167	1	1	2							1	1	2	1	1	2				6
594.157	4.69	Scoparin 2''-O-xyloside	-2.36	AR1-NEA2	800	2.20769	negative	unidentified #168										1		1							1
594.157	4.69	Scoparin 2''-O-xyloside	-3.33	AR37-NEA2	800	2.91099	negative	unidentified #169				1	1	2	1		1	1	1	2							5
594.157	5.53	Scoparin 2''-O-xyloside	-2.25	AR1-AR37	400	1.64996	negative	unidentified #17	1	1	2							1	1	2	1	1	2				6
594.157	5.53	Scoparin 2''-O-xyloside	3.87	AR37-E+	800	2.71524	positive	unidentified #170				1	1	2				1	1	2				1	1	2	6
594.157	5.53	Scoparin 2''-O-xyloside	3.97	AR37-NEA2	800	2.18647	positive	unidentified #171										1		1							1
594.157	5.59	Scoparin 2''-O-xyloside	-2.02	AR1-AR37	400	1.4986	negative	unidentified #172				1	1	2				1	1	2		1	1	1	1	2	7
594.157	5.59	Scoparin 2''-O-xyloside	2.94	AR37-E+	400	2.0409	positive	unidentified #173				1		1					1	1							2
594.157	5.59	Scoparin 2''-O-xyloside	2.94	NEA2-E+	400	1.49788	positive	unidentified #174											1	1							1
594.157	5.59	Scoparin 2''-O-xyloside	2.07	AR1-E+	800	1.28196	positive	unidentified #175	1		1																1
594.157	5.59	Scoparin 2''-O-xyloside	3.71	AR37-E+	800	2.82857	positive	unidentified #176										1		1							1
254.141	4.72	Setoclavine	-2.33	AR1-E+	400	8.27115	negative	unidentified #177				1		1				1		1							2
254.141	4.72	Setoclavine	-2.62	AR37-E+	400	7.96462	negative	unidentified #178					1	1				1	1	2							3
254.141	4.72	Setoclavine	-1.92	NEA2-E+	400	2.9423	negative	unidentified #18										1		1							1
254.141	4.72	Setoclavine	-2.88	AR1-E+	800	9.68214	negative	unidentified #180														1	1				1
254.141	4.72	Setoclavine	-2.65	AR37-E+	800	7.16392	negative	unidentified #181	1		1																1
254.141	4.72	Setoclavine	-1.89	NEA2-E+	800	3.27908	negative	unidentified #182	1	1	2	1	1	2													4
1106.56	5.16	Soyasaponin A2	-1.61	AR1-AR37	400	2.44719	negative	unidentified #183	1	1	2							1		1	1		1				4
1106.56	5.16	Soyasaponin A2	-9.08	AR1-E+	400	17.4299	negative	unidentified #184	1		1	1	1	2				1	1	2	1		1				6
1106.56	5.16	Soyasaponin A2	-8.69	AR1-NEA2	400	29.2937	negative	unidentified #185				1	1	2	1		1	1	1	2	1	1	2	1	1	2	9
1106.56	5.16	Soyasaponin A2	-7.46	AR37-E+	400	9.5639	negative	unidentified #186					1	1				1	1	2					1	1	4
1106.56	5.16	Soyasaponin A2	-7.08	AR37-NEA2	400	10.3944	negative	unidentified #187										1		1	1		1				2
1106.56	5.16	Soyasaponin A2	-10.42	AR1-E+	800	27.7493	negative	unidentified #188										1		1							1
1106.56	5.16	Soyasaponin A2	-8.13	AR1-NEA2	800	13.7965	negative	unidentified #189	1		1																1
1106.56	5.16	Soyasaponin A2	-10.07	AR37-E+	800	18.56	negative	unidentified #19	1	1	2							1	1	2	1	1	2				6
1106.56	5.16	Soyasaponin A2	-7.78	AR37-NEA2	800	8.39541	negative	unidentified #190	1		1	1	1	2	1	1	2										5
1106.56	5.16	Soyasaponin A2	-2.29	NEA2-E+	800	5.60957	negative	unidentified #191										1		1							1
1106.57	5.66	Soyasaponin A2	10.36	AR1-E+	400	30.9875	positive	unidentified #192	1	1	2	1	1	2	1	1	2										6
1106.57	5.66	Soyasaponin A2	10.23	AR37-E+	400	26.6715	positive	unidentified #193	1		1																1
1106.57	5.66	Soyasaponin A2	8.8	NEA2-E+	400	20.2925	positive	unidentified #194					1	1													1
1106.57	5.66	Soyasaponin A2	10.02	AR1-E+	800	35.4846	positive	unidentified #195										1		1							1
1106.57	5.66	Soyasaponin A2	1.94	AR1-NEA2	800	5.05153	positive	unidentified #196					1	1					1	1							2
1106.57	5.66	Soyasaponin A2	10.53	AR37-E+	800	29.6957	positive	unidentified #197					1	1													1
1106.57	5.66	Soyasaponin A2	2.45	AR37-NEA2	800	5.89305	positive	unidentified #198	1	1	2							1	1	2	1	1	2		1	1	7
1106.57	5.66	Soyasaponin A2	8.08	NEA2-E+	800	19.198	positive	unidentified #199				1	1	2	1		1	1	1	2	1	1	2				7
264.146	4.37	Subaphyllin	1.15	AR1-AR37	400	6.15748	positive	unidentified #2	1		1								1	1							2
413.154	0.93	Synerazol	1.15	AR37-E+	400	4.02542	positive	unidentified #20	1		1																1
554.236	5.63	TMC 2B	-2.46	AR1-E+	400	10.7913	negative	unidentified #200	1		1	1	1	2	1	1	2										5
554.236	5.63	TMC 2B	-2.25	AR37-E+	400	8.92865	negative	unidentified #201				1		1													1
554.236	5.63	TMC 2B	-1.97	AR1-E+	800	7.98655	negative	unidentified #202	1		1																1
554.236	5.63	TMC 2B	-2.33	AR37-E+	800	8.00795	negative	unidentified #203					1	1													1
502.181	5.92	Tryptoquivaline I	-1.9	AR1-AR37	800	3.82928	negative	unidentified #204				1	1	2				1	1	2				1		1	5
418.09	6.06	UDP-D-xylo-4-keto-hexuronate	1.26	AR37-E+	400	3.67248	positive	unidentified #205				1		1				1		1							2
85.089	1.01	unidentified #1	1.88	AR1-E+	800	1.28616	positive	unidentified #206				1		1				1		1							2
166.073	5.17	unidentified #10	-2.58	AR1-E+	400	2.32064	negative	unidentified #207										1		1							1
166.073	5.17	unidentified #10	-2.15	AR37-E+	400	1.36247	negative	unidentified #208				1		1	1		1										2
166.073	5.17	unidentified #10	-3.97	AR1-E+	800	3.56194	negative	unidentified #209	1		1							1		1							2
166.073	5.17	unidentified #10	-4.01	AR37-E+	800	2.72446	negative	unidentified #21				1		1													1
166.073	5.17	unidentified #10	-3.06	NEA2-E+	800	1.30944	negative	unidentified #210	1		1																1
377.23	5.7	unidentified #100	1.14	AR1-AR37	400	4.22554	positive	unidentified #211										1		1							1
378.187	4.89	unidentified #101	-1.91	AR37-E+	400	3.24362	negative	unidentified #212	1		1																1
378.187	4.89	unidentified #101	-2.61	NEA2-E+	400	3.85233	negative	unidentified #213	1		1																1
378.194	5.04	unidentified #102	3.02	AR1-E+	400	6.6827	positive	unidentified #214				1	1	2				1	1	2	1		1		1	1	6
378.194	5.04	unidentified #102	3.49	AR1-NEA2	400	7.45208	positive	unidentified #215	1		1																1
378.194	5.04	unidentified #102	2.53	AR37-E+	400	5.0966	positive	unidentified #216				1	1	2													2
378.194	5.04	unidentified #102	3	AR37-NEA2	400	6.34328	positive	unidentified #217				1	1	2					1	1							3
378.194	5.04	unidentified #102	2.2	AR1-E+	800	3.53475	positive	unidentified #218										1		1							1
378.194	5.04	unidentified #102	2.96	AR1-NEA2	800	4.12141	positive	unidentified #219	1		1																1
378.194	5.04	unidentified #102	2.57	AR37-E+	800	4.34487	positive	unidentified #22				1	1	2				1	1	2					1	1	5
378.194	5.04	unidentified #102	3.33	AR37-NEA2	800	5.52385	positive	unidentified #220					1	1													1
378.867	5.64	unidentified #103	6.21	AR1-E+	400	29.8551	positive	unidentified #221				1	1	2	1	1	2	1	1	2							6
378.867	5.64	unidentified #103	6.16	AR37-E+	400	27.5212	positive	unidentified #222																1		1	1
378.867	5.64	unidentified #103	6	NEA2-E+	400	15.8181	positive	unidentified #223		1	1								1	1		1	1				3
378.867	5.64	unidentified #103	5.55	AR1-E+	800	24.5147	positive	unidentified #224										1		1							1
378.867	5.64	unidentified #103	6.12	AR37-E+	800	21.6845	positive	unidentified #225										1		1	1		1				2
378.867	5.64	unidentified #103	5.09	NEA2-E+	800	13.2302	positive	unidentified #226	1		1	1		1													2
379.175	5.04	unidentified #313	2.27	AR1-E+	400	6.70196	positive	unidentified #227	1		1																1
379.175	5.04	unidentified #313	1.73	AR37-E+	400	3.4794	positive	unidentified #228	1		1							1		1							2
379.175	5.04	unidentified #313	2.42	AR1-E+	800	5.85925	positive	unidentified #229		1	1								1	1		1	1				3
379.175	5.04	unidentified #313	2.61	AR37-E+	800	4.56556	positive	unidentified #23				1	1	2				1	1	2					1	1	5
379.203	5.64	unidentified #104	5.2	AR1-E+	400	19.7299	positive	unidentified #230					1	1													1
379.203	5.64	unidentified #104	4.91	AR37-E+	400	13.7501	positive	unidentified #231		1	1																1
379.203	5.64	unidentified #104	4.61	NEA2-E+	400	9.85888	positive	unidentified #232					1	1													1
379.203	5.64	unidentified #104	5.4	AR1-E+	800	20.1557	positive	unidentified #233					1	1													1
379.203	5.64	unidentified #104	5.82	AR37-E+	800	14.8797	positive	unidentified #234	1		1																1
379.203	5.64	unidentified #104	4.12	NEA2-E+	800	8.03568	positive	unidentified #235	1		1																1
379.204	5.65	unidentified #105	3.92	AR1-E+	400	8.01398	positive	unidentified #236	1		1							1		1	1		1				3
379.204	5.65	unidentified #105	4.13	AR37-E+	400	8.66363	positive	unidentified #237										1	1	2							2
379.204	5.65	unidentified #105	4.02	NEA2-E+	400	7.21121	positive	unidentified #238	1		1																1
379.204	5.65	unidentified #105	4.12	AR1-E+	800	8.51294	positive	unidentified #239	1		1																1
379.204	5.65	unidentified #105	4.08	AR37-E+	800	7.0298	positive	unidentified #24	1	1	2							1	1	2							4
379.204	5.65	unidentified #105	3.45	NEA2-E+	800	5.23962	positive	unidentified #240										1		1							1
379.861	5.04	unidentified #106	6.5	AR1-E+	400	31.0188	positive	unidentified #241										1		1							1
379.861	5.04	unidentified #106	1.9	AR1-NEA2	400	8.60236	positive	unidentified #242										1		1							1
379.861	5.04	unidentified #106	6.37	AR37-E+	400	28.2538	positive	unidentified #243	1	1	2				1	1	2	1	1	2				1	1	2	8
379.861	5.04	unidentified #106	1.77	AR37-NEA2	400	7.63515	positive	unidentified #244	1	1	2	1	1	2	1	1	2										6
379.861	5.04	unidentified #106	4.6	NEA2-E+	400	12.428	positive	unidentified #245	1	1	2	1	1	2	1	1	2										6
379.861	5.04	unidentified #106	5.93	AR1-E+	800	25.8686	positive	unidentified #246				1		1				1	1	2	1	1	2				5
379.861	5.04	unidentified #106	2.02	AR1-NEA2	800	6.01934	positive	unidentified #247	1	1	2	1	1	2	1	1	2										6
379.861	5.04	unidentified #106	6.32	AR37-E+	800	21.6134	positive	unidentified #248	1	1	2	1	1	2	1	1	2										6
379.861	5.04	unidentified #106	2.41	AR37-NEA2	800	6.13331	positive	unidentified #249	1	1	2	1	1	2	1	1	2										6
379.861	5.04	unidentified #106	3.91	NEA2-E+	800	10.0263	positive	unidentified #25	1	1	2							1	1	2	1	1	2				6
382.235	5.4	unidentified #107	-1.91	AR37-E+	400	5.57754	negative	unidentified #250	1	1	2	1	1	2	1	1	2										6
382.235	5.4	unidentified #107	-2.01	AR1-E+	800	5.98322	negative	unidentified #251											1	1							1
382.235	5.4	unidentified #107	-2.42	AR37-E+	800	7.0175	negative	unidentified #252	1	1	2	1	1	2	1	1	2										6
382.235	5.4	unidentified #107	-2.1	NEA2-E+	800	5.34256	negative	unidentified #253	1	1	2	1	1	2													4
382.235	5.74	unidentified #108	-1.32	AR1-E+	400	3.08304	negative	unidentified #254	1	1	2	1	1	2	1	1	2	1	1	2				1	1	2	10
382.235	5.74	unidentified #108	-1.65	AR37-E+	400	5.45684	negative	unidentified #255	1	1	2	1	1	2	1	1	2	1	1	2				1	1	2	10
382.235	5.74	unidentified #108	-1.61	AR1-E+	800	5.57462	negative	unidentified #256	1	1	2	1	1	2		1	1										5
382.235	5.74	unidentified #108	-1.8	AR37-E+	800	6.78657	negative	unidentified #257	1	1	2								1	1		1	1				4
382.235	5.74	unidentified #108	-1.57	NEA2-E+	800	6.13812	negative	unidentified #258					1	1		1	1										2
386.066	6.11	unidentified #109	-2.13	AR37-NEA2	400	5.1261	negative	unidentified #259	1	1	2	1	1	2	1	1	2		1	1					1	1	8
166.099	4.85	unidentified #11	1.17	AR1-AR37	400	3.38286	positive	unidentified #26										1		1							1
166.099	4.85	unidentified #11	-1.31	AR37-E+	400	3.49951	negative	unidentified #260	1	1	2	1	1	2	1	1	2										6
392.254	1.17	unidentified #110	3.12	AR1-E+	400	8.75303	positive	unidentified #261	1	1	2	1	1	2	1	1	2		1	1							7
392.254	1.17	unidentified #110	4.12	AR37-E+	400	9.53737	positive	unidentified #262				1	1	2					1	1							3
392.254	1.17	unidentified #110	2.6	AR37-NEA2	400	3.07723	positive	unidentified #263				1	1	2				1	1	2	1	1	2		1	1	7
392.254	1.17	unidentified #110	3.61	AR1-E+	800	11.4379	positive	unidentified #264				1	1	2		1	1	1	1	2	1	1	2	1	1	2	9
392.254	1.17	unidentified #110	4.28	AR37-E+	800	9.64051	positive	unidentified #265				1	1	2		1	1	1	1	2		1	1	1	1	2	8
392.254	1.17	unidentified #110	2.28	NEA2-E+	800	3.93868	positive	unidentified #266				1	1	2				1	1	2		1	1	1	1	2	7
393.188	5.81	unidentified #111	1.14	AR1-AR37	400	6.05163	positive	unidentified #267	1		1							1		1	1	1	2				4
393.198	7.49	unidentified #112	-2.05	AR1-NEA2	400	2.53008	negative	unidentified #268				1	1	2				1	1	2					1	1	5
393.198	7.49	unidentified #112	2.13	NEA2-E+	400	2.26093	positive	unidentified #269				1	1	2	1		1	1	1	2	1		1		1	1	7
394.107	0.66	unidentified #113	1.35	AR37-E+	400	3.21605	positive	unidentified #27																1		1	1
395.194	4.49	unidentified #114	-1.71	AR1-AR37	400	2.46678	negative	unidentified #270											1	1							1
395.194	4.49	unidentified #114	2.76	AR37-E+	400	3.90574	positive	unidentified #271				1	1	2													2
395.194	4.49	unidentified #114	3.39	AR37-NEA2	400	4.39966	positive	unidentified #272	1	1	2							1	1	2	1	1	2				6
395.194	4.49	unidentified #114	3.37	AR37-NEA2	800	2.30486	positive	unidentified #273	1		1																1
396.13	6.05	unidentified #115	-3.68	AR1-AR37	400	7.85954	negative	unidentified #274				1	1	2				1	1	2		1	1	1	1	2	7
396.13	6.05	unidentified #115	-1.72	AR1-E+	400	2.77915	negative	unidentified #275				1	1	2	1		1	1	1	2	1		1		1	1	7
396.13	6.05	unidentified #115	1.95	AR37-E+	400	2.18477	positive	unidentified #276	1	1	2	1	1	2	1	1	2										6
396.13	6.05	unidentified #115	3.28	AR37-NEA2	400	3.51389	positive	unidentified #277	1	1	2	1	1	2	1	1	2										6
396.13	6.05	unidentified #115	-2.69	AR1-AR37	800	3.11742	negative	unidentified #278				1	1	2				1	1	2				1	1	2	6
396.131	6.05	unidentified #314	-1.65	AR1-AR37	400	3.1607	negative	unidentified #279				1	1	2				1	1	2				1	1	2	6
396.131	6.05	unidentified #314	-2.32	AR1-E+	400	4.06876	negative	unidentified #28					1	1				1	1	2		1	1				4
396.131	6.05	unidentified #314	-2.02	AR1-AR37	800	3.07458	negative	unidentified #280				1	1	2				1	1	2	1		1				5
396.131	6.05	unidentified #314	-2.11	AR1-E+	800	2.69747	negative	unidentified #281				1	1	2				1	1	2				1	1	2	6
396.141	5.64	unidentified #116	1.09	AR1-AR37	400	5.92335	positive	unidentified #282				1	1	2	1	1	2	1	1	2	1	1	2		1	1	9
396.141	5.64	unidentified #116	-1.18	AR37-E+	400	4.5964	negative	unidentified #283				1	1	2	1	1	2	1	1	2	1	1	2		1	1	9
396.195	4.14	unidentified #117	-1.62	AR1-AR37	400	2.568	negative	unidentified #284				1	1	2	1	1	2	1	1	2	1	1	2	1	1	2	10
396.195	4.14	unidentified #117	2.07	AR37-E+	400	3.28815	positive	unidentified #285				1	1	2	1	1	2	1	1	2	1	1	2	1	1	2	10
396.195	4.14	unidentified #117	2.32	AR37-NEA2	400	3.36803	positive	unidentified #286				1	1	2	1		1	1	1	2		1	1	1	1	2	8
400.082	6.8	unidentified #118	-2.41	AR37-NEA2	400	4.19873	negative	unidentified #287				1	1	2				1	1	2				1	1	2	6
400.082	6.8	unidentified #118	-2.24	AR37-NEA2	800	2.36843	negative	unidentified #288				1	1	2	1	1	2	1	1	2	1	1	2	1	1	2	10
400.207	5.15	unidentified #119	-1.69	AR1-E+	400	3.9571	negative	unidentified #289				1	1	2				1	1	2				1	1	2	6
400.207	5.15	unidentified #119	-1.37	AR37-E+	400	2.6759	negative	unidentified #29	1	1	2							1	1	2	1	1	2				6
174.102	0.89	unidentified #12	1.23	AR1-AR37	400	2.43015	positive	unidentified #290				1	1	2	1	1	2	1	1	2	1	1	2	1	1	2	10
174.102	0.89	unidentified #12	-1.88	AR37-E+	800	2.6663	negative	unidentified #291				1	1	2				1	1	2				1	1	2	6
404.168	4.48	unidentified #120	-1.22	AR1-AR37	400	2.53628	negative	unidentified #292	1		1							1		1							2
404.204	1.26	unidentified #121	-2.94	AR1-E+	400	6.83655	negative	unidentified #293					1	1													1
404.204	1.26	unidentified #121	-3.04	AR37-E+	400	6.59644	negative	unidentified #294	1		1							1		1	1	1	2				4
404.204	1.26	unidentified #121	-1.82	AR37-NEA2	400	3.80916	negative	unidentified #295	1	1	2							1		1							3
404.204	1.26	unidentified #121	-3.3	AR1-E+	800	11.3909	negative	unidentified #296					1	1													1
404.204	1.26	unidentified #121	-2.81	AR37-E+	800	6.40973	negative	unidentified #297				1	1	2	1	1	2	1	1	2	1	1	2	1	1	2	10
404.204	1.26	unidentified #121	-1.83	NEA2-E+	800	2.43367	negative	unidentified #298				1	1	2				1	1	2				1	1	2	6
405.157	4.48	unidentified #122	1.71	AR37-NEA2	400	3.9368	positive	unidentified #299	1		1																1
414.151	5.64	unidentified #123	1.25	AR1-AR37	400	3.21061	positive	unidentified #3				1	1	2				1	1	2				1	1	2	6
414.151	5.64	unidentified #123	-1.89	AR37-E+	400	5.27113	negative	unidentified #30	1	1	2	1	1	2				2	2	4	2	1	3				11
414.151	5.64	unidentified #123	-1.53	AR37-E+	800	2.97096	negative	unidentified #300				1	1	2	1	1	2	1	1	2	1	1	2		1	1	9
415.329	0.9	unidentified #124	3.87	AR1-AR37	400	11.5848	positive	unidentified #301				1	1	2				1	1	2				1	1	2	6
415.329	0.9	unidentified #124	4.32	AR1-E+	400	11.4424	positive	unidentified #302				1	1	2		1	1	1	1	2				1	1	2	7
415.329	0.9	unidentified #124	-2.54	AR37-NEA2	400	6.51188	negative	unidentified #303	1		1	1	1	2		1	1	1	1	2				1	1	2	8
415.329	0.9	unidentified #124	3	NEA2-E+	400	7.36475	positive	unidentified #304				1	1	2				1	1	2				1	1	2	6
415.329	0.9	unidentified #124	3.55	AR1-AR37	800	6.08706	positive	unidentified #305				1	1	2				1	1	2				1	1	2	6
415.329	0.9	unidentified #124	3.86	AR1-E+	800	8.87837	positive	unidentified #306				1	1	2				1	1	2				1	1	2	6
415.329	0.9	unidentified #124	2.09	NEA2-E+	800	3.38471	positive	unidentified #307				1	1	2	1	1	2	1	1	2	1	1	2	1	1	2	10
416.315	0.92	unidentified #125	3.96	AR1-AR37	400	21.1847	positive	unidentified #308				1	1	2				1	1	2				1		1	5
416.315	0.92	unidentified #125	4.35	AR1-E+	400	18.9451	positive	unidentified #309				1		1													1
416.315	0.92	unidentified #125	-2.54	AR37-NEA2	400	7.72773	negative	unidentified #31	1	1	2							1	1	2	1	1	2				6
416.315	0.92	unidentified #125	2.93	NEA2-E+	400	7.13906	positive	unidentified #310				1	1	2		1	1	1	1	2		1	1	1	1	2	8
416.315	0.92	unidentified #125	4.34	AR1-AR37	800	13.9363	positive	unidentified #312				1	1	2		1	1	1	1	2				1	1	2	7
416.315	0.92	unidentified #125	4.35	AR1-E+	800	19.8406	positive	unidentified #313				1	1	2				1	1	2							4
416.315	0.92	unidentified #125	2.04	AR1-NEA2	800	2.87581	positive	unidentified #314	1	1	2	1	1	2													4
416.315	0.92	unidentified #125	-2.3	AR37-NEA2	800	2.74028	negative	unidentified #315	1		1										1		1				2
416.315	0.92	unidentified #125	2.32	NEA2-E+	800	4.12115	positive	unidentified #316	1		1										1		1				2
419.213	7.76	unidentified #126	-1.73	AR1-AR37	400	2.89317	negative	unidentified #317	1		1							1		1							2
429.344	0.92	unidentified #127	1.61	AR1-AR37	400	2.78497	positive	unidentified #318										1		1							1
429.344	0.92	unidentified #127	5.81	AR1-E+	400	16.2316	positive	unidentified #32	1	1	2					1	1	1	1	2	1		1				6
429.344	0.92	unidentified #127	2.16	AR1-NEA2	400	2.48073	positive	unidentified #33	1		1							1	1	2	1		1				4
429.344	0.92	unidentified #127	4.2	AR37-E+	400	13.1715	positive	unidentified #34				1	1	2				1	1	2				1	1	2	6
429.344	0.92	unidentified #127	3.65	NEA2-E+	400	6.54531	positive	unidentified #35	1		1																1
429.344	0.92	unidentified #127	5.95	AR1-E+	800	16.7635	positive	unidentified #36	1		1																1
429.344	0.92	unidentified #127	2.96	AR1-NEA2	800	3.49794	positive	unidentified #37					1	1													1
429.344	0.92	unidentified #127	4.19	AR37-E+	800	8.86701	positive	unidentified #38	1	1	2	1	1	2				1		1	1		1				6
429.344	0.92	unidentified #127	3	NEA2-E+	800	3.83655	positive	unidentified #39				1		1													1
430.328	1.14	unidentified #128	3.44	AR1-AR37	400	9.77316	positive	unidentified #4	1		1							1		1							2
430.328	1.14	unidentified #128	4.78	AR1-E+	400	13.296	positive	unidentified #40				1		1				1		1							2
430.328	1.14	unidentified #128	1.34	AR37-E+	400	3.18964	positive	unidentified #41	1	1	2							1	1	2	1	1	2				6
430.328	1.14	unidentified #128	-2.18	AR37-NEA2	400	3.52382	negative	unidentified #42				1	1	2				1	1	2							4
430.328	1.14	unidentified #128	3.52	NEA2-E+	400	6.4677	positive	unidentified #43					1	1													1
430.328	1.14	unidentified #128	3.86	AR1-AR37	800	8.98354	positive	unidentified #44	1		1																1
430.328	1.14	unidentified #128	4.82	AR1-E+	800	18.158	positive	unidentified #45	1	1	2							1	1	2					1	1	5
430.328	1.14	unidentified #128	2.4	AR1-NEA2	800	2.81601	positive	unidentified #46	1		1																1
430.328	1.14	unidentified #128	2.42	NEA2-E+	800	3.64856	positive	unidentified #47				1		1													1
432.127	4.41	unidentified #129	1.16	AR37-E+	400	4.33736	positive	unidentified #48											1	1							1
432.127	4.41	unidentified #129	1.63	AR37-E+	800	4.41319	positive	unidentified #49	1		1	1	1	2		1	1	1	1	2				1	1	2	8
175.076	5.73	unidentified #13	1.68	AR37-E+	400	1.77407	positive	unidentified #5											1	1		1	1				2
175.076	5.73	unidentified #13	2.8	AR37-E+	800	4.1962	positive	unidentified #50	1		1																1
175.076	5.73	unidentified #13	2.78	AR37-NEA2	800	4.82098	positive	unidentified #51	1	1	2	1	1	2					1	1				1	1	2	7
433.208	5.25	unidentified #130	2.45	AR1-E+	800	1.55879	positive	unidentified #52	1		1																1
433.21	5.05	unidentified #131	2.86	AR1-E+	800	1.47462	positive	unidentified #53	1		1																1
433.21	5.05	unidentified #131	2.82	AR37-E+	800	1.18865	positive	unidentified #54	1		1																1
433.339	0.93	unidentified #132	3.53	AR1-AR37	400	13.5083	positive	unidentified #55	1		1	1	1	2		1	1										4
433.339	0.93	unidentified #132	2.77	AR1-E+	400	10.2076	positive	unidentified #56				1	1	2				1	1	2	1		1				5
433.339	0.93	unidentified #132	-2.22	AR37-NEA2	400	4.92557	negative	unidentified #57											1	1							1
433.339	0.93	unidentified #132	2.57	AR1-AR37	800	8.18183	positive	unidentified #58	1	1	2	1	1	2	1	1	2	1	1	2				1	1	2	10
433.339	0.93	unidentified #132	2.65	AR1-E+	800	10.2798	positive	unidentified #59	1	1	2							1	1	2	1	1	2				6
434.179	4.7	unidentified #133	-3.09	AR1-AR37	400	11.4688	negative	unidentified #6	1	1	2	1		1				1		1	1		1				5
434.179	4.7	unidentified #133	2.25	AR37-E+	400	7.65424	positive	unidentified #60	1		1																1
434.179	4.7	unidentified #133	2.76	AR37-NEA2	400	6.06478	positive	unidentified #61	1		1	1	1	2													3
434.179	4.7	unidentified #133	-3.86	AR1-AR37	800	8.07126	negative	unidentified #62	1		1																1
434.179	4.7	unidentified #133	3.87	AR37-E+	800	9.90844	positive	unidentified #63	1		1							1		1				1		1	3
434.179	4.7	unidentified #133	4.23	AR37-NEA2	800	9.02614	positive	unidentified #64	1	1	2							1	1	2	1	1	2				6
445.34	0.89	unidentified #134	1.81	AR1-AR37	400	6.18878	positive	unidentified #65				1	1	2				1	1	2					1	1	5
445.34	0.89	unidentified #134	5.61	AR1-E+	400	21.5242	positive	unidentified #66	1		1																1
445.34	0.89	unidentified #134	2.13	AR1-NEA2	400	4.31431	positive	unidentified #67	1		1																1
445.34	0.89	unidentified #134	3.8	AR37-E+	400	15.2351	positive	unidentified #68				1	1	2	1	1	2	1	1	2	1	1	2				8
445.34	0.89	unidentified #134	3.48	NEA2-E+	400	7.77358	positive	unidentified #69	1		1	1	1	2													3
445.34	0.89	unidentified #134	4.69	AR1-E+	800	19.4921	positive	unidentified #7	1		1							1		1							2
445.34	0.89	unidentified #134	2.36	AR1-NEA2	800	3.87377	positive	unidentified #70				1		1				1	1	2							3
445.34	0.89	unidentified #134	3.6	AR37-E+	800	12.4838	positive	unidentified #71	1	1	2	1	1	2		1	1										5
445.34	0.89	unidentified #134	2.33	NEA2-E+	800	5.18566	positive	unidentified #72	1		1							1		1							2
454.151	4.81	unidentified #135	2.19	AR1-AR37	400	10.3237	positive	unidentified #73	1		1																1
454.151	4.81	unidentified #135	2.38	AR1-E+	400	8.08992	positive	unidentified #74	1	1	2							1		1							3
454.151	4.81	unidentified #135	2.25	AR1-NEA2	400	5.79361	positive	unidentified #75				1		1													1
454.151	4.81	unidentified #135	1.77	AR1-AR37	800	4.65059	positive	unidentified #76	1		1																1
454.151	4.81	unidentified #135	1.98	AR1-E+	800	6.40558	positive	unidentified #77	1		1																1
454.151	4.81	unidentified #135	2.08	AR1-NEA2	800	4.22206	positive	unidentified #78					1	1													1
457.722	6.46	unidentified #136	2.44	AR1-AR37	800	2.58326	positive	unidentified #79					1	1													1
459.173	6.76	unidentified #137	-1.24	AR1-E+	800	4.38783	negative	unidentified #8										1		1							1
463.329	1.18	unidentified #138	6.71	AR1-E+	400	16.8057	positive	unidentified #80				1	1	2													2
463.329	1.18	unidentified #138	7.5	AR37-E+	400	13.2653	positive	unidentified #81										1		1							1
463.329	1.18	unidentified #138	5.44	NEA2-E+	400	10.9079	positive	unidentified #82	1		1																1
463.329	1.18	unidentified #138	7.28	AR1-E+	800	21.3768	positive	unidentified #83	1	1	2	1	1	2							1		1	1		1	6
463.329	1.18	unidentified #138	2.75	AR1-NEA2	800	3.02725	positive	unidentified #84	1	1	2	1	1	2													4
463.329	1.18	unidentified #138	7.31	AR37-E+	800	9.78759	positive	unidentified #85	1	1	2	1		1				1		1	1		1				5
463.329	1.18	unidentified #138	4.53	NEA2-E+	800	6.19689	positive	unidentified #86	1	1	2	1	1	2		1	1										5
463.331	1.18	unidentified #310	6.82	AR1-E+	400	16.924	positive	unidentified #87				1	1	2													2
463.331	1.18	unidentified #310	7.27	AR37-E+	400	11.4727	positive	unidentified #88				1	1	2					1	1							3
463.331	1.18	unidentified #310	5.71	NEA2-E+	400	12.8132	positive	unidentified #89					1	1													1
463.331	1.18	unidentified #310	6.58	AR1-E+	800	16.1931	positive	unidentified #9	1	1	2				1		1	1	1	2	1	1	2				7
463.331	1.18	unidentified #310	2.29	AR1-NEA2	800	1.94027	positive	unidentified #90				1	1	2				1	1	2		1	1	1		1	6
463.331	1.18	unidentified #310	7.2	AR37-E+	800	11.3088	positive	unidentified #91				1	1	2	1	1	2	1	1	2	1	1	2		1	1	9
463.331	1.18	unidentified #310	2.91	AR37-NEA2	800	1.67901	positive	unidentified #92				1	1	2	1	1	2	1	1	2	1		1		1	1	8
463.331	1.18	unidentified #310	4.29	NEA2-E+	800	6.38061	positive	unidentified #93					1	1													1
463.349	0.89	unidentified #139	2.45	AR1-AR37	400	9.7307	positive	unidentified #94											1	1							1
463.349	0.89	unidentified #139	2.63	AR1-E+	400	9.00433	positive	unidentified #95				1	1	2	1	1	2	1	1	2	1	1	2		1	1	9
463.349	0.89	unidentified #139	2.16	AR1-E+	800	7.37375	positive	unidentified #96				1	1	2	1	1	2	1	1	2	1	1	2		1	1	9
178.038	1.25	unidentified #14	-2.01	AR1-AR37	400	6.25595	negative	unidentified #97				1	1	2				1	1	2				1	1	2	6
178.038	1.25	unidentified #14	2.18	AR37-E+	400	6.69214	positive	unidentified #98				1	1	2	1	1	2	1	1	2	1	1	2		1	1	9
178.038	1.25	unidentified #14	2.29	AR37-NEA2	400	6.1288	positive	unidentified #99				1	1	2		1	1	1	1	2		1	1	1	1	2	8
178.038	1.25	unidentified #14	-1.87	AR1-AR37	800	3.15694	negative	unidentified 311				1	1	2	1	1	2	1	1	2	1		1				7
178.038	1.25	unidentified #14	1.78	AR37-E+	800	2.33781	positive	Variecolorin E	1	1	2	1	1	2	1	1	2										6
464.313	1.47	unidentified #140	-1.42	AR1-AR37	400	2.62707	negative	VM 54159	1		1	1	1	2				1	1	2				1	1	2	7
464.313	1.47	unidentified #140	3.35	AR1-E+	400	11.1538	positive	Grand Total	163	72	235	184	193	377	58	71	129	213	165	378	88	69	157	71	95	166	1442
464.313	1.47	unidentified #140	4.77	AR37-E+	400	15.8628	positive
464.313	1.47	unidentified #140	2.08	AR37-NEA2	400	2.37482	positive
464.313	1.47	unidentified #140	2.69	NEA2-E+	400	4.21035	positive
464.313	1.47	unidentified #140	3.35	AR1-E+	800	11.5409	positive
464.313	1.47	unidentified #140	3.44	AR37-E+	800	6.33997	positive
464.313	1.47	unidentified #140	2.15	NEA2-E+	800	4.13614	positive
468.173	5.51	unidentified #141	-1.68	AR1-E+	800	3.18141	negative
468.173	5.51	unidentified #141	-2.22	AR1-NEA2	800	3.98899	negative
468.234	6.06	unidentified #142	-1.62	AR37-E+	800	4.77246	negative
468.234	6.06	unidentified #142	-1.96	NEA2-E+	800	4.18133	negative
473.209	1.05	unidentified #143	-1.18	AR1-E+	800	3.5264	negative
474.209	5.42	unidentified #144	1.95	AR1-NEA2	800	3.00668	positive
474.209	5.42	unidentified #144	-1.86	NEA2-E+	800	2.67057	negative
477.149	5.6	unidentified #145	1.59	AR1-AR37	400	2.02674	positive
477.149	5.6	unidentified #145	-1.48	AR1-E+	400	1.82498	negative
477.149	5.6	unidentified #145	-3.08	AR37-E+	400	6.24035	negative
477.149	5.6	unidentified #145	-1.5	AR1-E+	800	1.93384	negative
477.149	5.6	unidentified #145	-2.23	AR37-E+	800	3.12266	negative
477.149	3.82	unidentified #146	1.13	AR1-AR37	400	3.72813	positive
477.551	5.67	unidentified #147	3.92	AR1-E+	400	18.0975	positive
477.551	5.67	unidentified #147	1.81	AR1-NEA2	400	5.25899	positive
477.551	5.67	unidentified #147	3.97	AR37-E+	400	15.4892	positive
477.551	5.67	unidentified #147	1.86	AR37-NEA2	400	4.4245	positive
477.551	5.67	unidentified #147	2.11	NEA2-E+	400	3.38444	positive
477.551	5.67	unidentified #147	4	AR1-E+	800	16.2339	positive
477.551	5.67	unidentified #147	4.37	AR37-E+	800	12.7466	positive
477.551	5.67	unidentified #147	1.91	AR37-NEA2	800	3.37152	positive
477.551	5.67	unidentified #147	2.46	NEA2-E+	800	4.58271	positive
477.885	5.67	unidentified #148	3.61	AR1-E+	400	21.6976	positive
477.885	5.67	unidentified #148	3.64	AR37-E+	400	18.354	positive
477.885	5.67	unidentified #148	1.53	AR37-NEA2	400	4.03635	positive
477.885	5.67	unidentified #148	2.11	NEA2-E+	400	5.4961	positive
477.885	5.67	unidentified #148	3.86	AR1-E+	800	15.5836	positive
477.885	5.67	unidentified #148	4.2	AR37-E+	800	12.042	positive
477.885	5.67	unidentified #148	1.88	AR37-NEA2	800	3.33474	positive
477.885	5.67	unidentified #148	2.33	NEA2-E+	800	4.27425	positive
479.323	0.92	unidentified #149	1.84	AR1-AR37	400	2.37656	positive
479.323	0.92	unidentified #149	6.5	AR1-E+	400	24.9535	positive
479.323	0.92	unidentified #149	2.39	AR1-NEA2	400	3.77424	positive
479.323	0.92	unidentified #149	4.65	AR37-E+	400	8.28666	positive
479.323	0.92	unidentified #149	4.11	NEA2-E+	400	9.23839	positive
479.323	0.92	unidentified #149	5.46	AR1-E+	800	11.8079	positive
479.323	0.92	unidentified #149	4.66	AR37-E+	800	6.83963	positive
479.323	0.92	unidentified #149	3.84	NEA2-E+	800	6.55327	positive
180.053	0.87	unidentified #15	-3.27	AR1-AR37	400	18.7456	negative
180.053	0.87	unidentified #15	3.4	AR37-E+	400	17.6212	positive
180.053	0.87	unidentified #15	3.2	AR37-NEA2	400	13.9201	positive
180.053	0.87	unidentified #15	-3	AR1-AR37	800	8.70989	negative
180.053	0.87	unidentified #15	2.92	AR37-E+	800	7.5423	positive
180.053	0.87	unidentified #15	3.01	AR37-NEA2	800	5.68583	positive
480.151	3.86	unidentified #150	-1.71	AR1-AR37	400	3.68247	negative
480.151	3.86	unidentified #150	-2.64	AR1-NEA2	800	2.23995	negative
480.298	0.92	unidentified #151	3.82	AR1-E+	400	9.96359	positive
480.298	0.92	unidentified #151	3.82	AR37-E+	400	8.28607	positive
480.298	0.92	unidentified #151	3.05	NEA2-E+	400	5.309	positive
480.298	0.92	unidentified #151	4.15	AR1-E+	800	12.2906	positive
480.298	0.92	unidentified #151	3.44	AR37-E+	800	6.2093	positive
480.298	0.92	unidentified #151	2.58	NEA2-E+	800	3.85416	positive
480.558	5.15	unidentified #152	-3.55	AR1-E+	400	10.3641	negative
480.558	5.15	unidentified #152	-2.65	AR1-NEA2	400	8.8071	negative
480.558	5.15	unidentified #152	-3.41	AR37-E+	400	10.4419	negative
480.558	5.15	unidentified #152	-2.51	AR37-NEA2	400	12.8601	negative
480.558	5.15	unidentified #152	-4.3	AR1-E+	800	24.6065	negative
480.558	5.15	unidentified #152	-1.94	AR1-NEA2	800	5.26856	negative
480.558	5.15	unidentified #152	-4.25	AR37-E+	800	17.7517	negative
480.558	5.15	unidentified #152	-1.88	AR37-NEA2	800	3.43338	negative
480.558	5.15	unidentified #152	-2.37	NEA2-E+	800	6.17788	negative
480.889	5.15	unidentified #153	-3.61	AR1-E+	400	10.6222	negative
480.889	5.15	unidentified #153	-2.69	AR1-NEA2	400	7.20515	negative
480.889	5.15	unidentified #153	-3.17	AR37-E+	400	9.50852	negative
480.889	5.15	unidentified #153	-2.25	AR37-NEA2	400	7.39281	negative
480.889	5.15	unidentified #153	-4.07	AR1-E+	800	19.6645	negative
480.889	5.15	unidentified #153	-4.43	AR37-E+	800	14.8303	negative
480.889	5.15	unidentified #153	-2.49	NEA2-E+	800	6.4064	negative
481.225	5.23	unidentified #154	2.8	AR1-AR37	800	2.69445	positive
481.225	5.23	unidentified #154	-2.99	AR37-NEA2	800	2.13766	negative
481.55	5.15	unidentified #155	-3.04	AR1-E+	400	7.55006	negative
481.55	5.15	unidentified #155	-2.57	AR37-E+	400	5.95825	negative
481.55	5.15	unidentified #155	-3.58	AR1-E+	800	18.7214	negative
481.55	5.15	unidentified #155	-3.61	AR37-E+	800	15.1796	negative
481.55	5.15	unidentified #155	-2.53	NEA2-E+	800	7.36946	negative
486.241	7.53	unidentified #156	-2.23	AR1-E+	400	2.65323	negative
489.176	7.06	unidentified #157	1.23	AR1-AR37	400	2.87631	positive
490.165	4.25	unidentified #158	1.55	AR1-E+	400	4.44446	positive
490.165	4.25	unidentified #158	1.26	AR1-E+	800	2.66987	positive
502.179	5.43	unidentified #159	-1.35	AR1-AR37	400	2.6799	negative
502.179	5.43	unidentified #159	-1.3	AR1-E+	400	2.61162	negative
502.179	5.43	unidentified #159	-1.31	AR1-E+	800	3.66209	negative
184	0.91	unidentified #16	-1.95	AR1-AR37	400	6.37696	negative
184	0.91	unidentified #16	-1.76	AR1-E+	400	3.71709	negative
184	0.91	unidentified #16	-1.49	AR1-E+	800	3.07791	negative
503.129	4.93	unidentified #160	1.32	AR1-AR37	400	3.85321	positive
503.129	4.93	unidentified #160	1.3	AR1-E+	400	2.55919	positive
504.179	4.99	unidentified #160	-1.5	AR1-E+	800	2.34313	negative
512.245	5.64	unidentified #161	1.31	AR1-AR37	400	3.99082	positive
512.245	5.64	unidentified #161	2.76	AR1-E+	400	8.45175	positive
512.245	5.64	unidentified #161	1.45	AR37-E+	400	2.54257	positive
512.245	5.64	unidentified #161	2.86	AR1-E+	800	6.59126	positive
512.245	5.64	unidentified #161	2.13	AR1-NEA2	800	2.88333	positive
512.245	5.64	unidentified #161	2.07	AR37-E+	800	3.15401	positive
512.579	5.65	unidentified #162	1.15	AR1-AR37	400	4.75246	positive
512.579	5.65	unidentified #162	3.47	AR1-E+	400	19.7973	positive
512.579	5.65	unidentified #162	2.31	AR37-E+	400	11.1597	positive
512.579	5.65	unidentified #162	1.97	NEA2-E+	400	5.02622	positive
512.579	5.65	unidentified #162	4.16	AR1-E+	800	15.6248	positive
512.579	5.65	unidentified #162	2.06	AR1-NEA2	800	4.08087	positive
512.579	5.65	unidentified #162	3.46	AR37-E+	800	10.408	positive
512.579	5.65	unidentified #162	2.11	NEA2-E+	800	3.86786	positive
512.913	5.65	unidentified #163	2.9	AR1-E+	400	12.131	positive
512.913	5.65	unidentified #163	1.89	AR37-E+	400	6.88879	positive
512.913	5.65	unidentified #163	3.32	AR1-E+	800	12.2295	positive
512.913	5.65	unidentified #163	1.96	AR1-NEA2	800	4.31941	positive
512.913	5.65	unidentified #163	2.7	AR37-E+	800	7.46381	positive
514.311	1.22	unidentified #164	1.74	AR1-AR37	400	6.39122	positive
514.311	1.22	unidentified #164	-2.25	AR1-E+	400	4.62337	negative
514.311	1.22	unidentified #164	-4	AR37-E+	400	11.6314	negative
514.311	1.22	unidentified #164	-2.64	NEA2-E+	400	3.11601	negative
514.311	1.22	unidentified #164	1.59	AR1-AR37	800	4.58446	positive
514.311	1.22	unidentified #164	-2.77	AR1-E+	800	9.57629	negative
514.311	1.22	unidentified #164	-4.36	AR37-E+	800	14.2905	negative
514.311	1.22	unidentified #164	-2.76	NEA2-E+	800	5.1518	negative
516.157	5.29	unidentified #165	-1.4	AR1-E+	400	2.50146	negative
520.178	4.71	unidentified #166	-1.35	AR1-E+	400	5.57577	negative
520.178	4.71	unidentified #166	-1.52	AR37-E+	400	5.20975	negative
520.178	4.71	unidentified #166	-1.63	AR1-E+	800	6.77661	negative
525.27	3.94	unidentified #167	3.14	AR1-AR37	400	20.2194	positive
525.27	3.94	unidentified #167	-3.06	AR37-E+	400	11.6956	negative
525.27	3.94	unidentified #167	-2.31	AR37-NEA2	400	7.90307	negative
525.27	3.94	unidentified #167	3.62	AR1-AR37	800	16.8413	positive
525.27	3.94	unidentified #167	-3.27	AR37-E+	800	13.6337	negative
525.27	3.94	unidentified #167	-2.59	AR37-NEA2	800	5.51382	negative
534.098	6.4	unidentified #168	1.74	AR37-E+	400	2.29499	positive
534.23	5.73	unidentified #169	2.95	AR1-E+	400	8.04362	positive
534.23	5.73	unidentified #169	1.85	AR1-NEA2	400	4.58883	positive
534.23	5.73	unidentified #169	2.35	AR37-E+	400	3.23144	positive
534.23	5.73	unidentified #169	1.46	AR1-E+	800	2.07315	positive
534.23	5.73	unidentified #169	1.84	AR37-E+	800	2.19161	positive
188.094	3.95	unidentified #17	5.36	AR1-AR37	400	17.4213	positive
188.094	3.95	unidentified #17	-5.11	AR37-E+	400	12.0179	negative
188.094	3.95	unidentified #17	-4.16	AR37-NEA2	400	12.2004	negative
188.094	3.95	unidentified #17	6.01	AR1-AR37	800	13.7248	positive
188.094	3.95	unidentified #17	-5.53	AR37-E+	800	10.9551	negative
188.094	3.95	unidentified #17	-4.84	AR37-NEA2	800	8.59217	negative
537.176	5.25	unidentified #170	4.09	AR1-E+	400	8.95283	positive
537.176	5.25	unidentified #170	3.42	AR37-E+	400	9.6116	positive
537.176	5.25	unidentified #170	3.35	NEA2-E+	400	4.61922	positive
537.176	5.25	unidentified #170	3.74	AR1-E+	800	8.61681	positive
537.176	5.25	unidentified #170	3.58	AR37-E+	800	8.53113	positive
537.176	5.25	unidentified #170	3.05	NEA2-E+	800	4.00638	positive
537.197	7.2	unidentified #171	-1.53	AR37-E+	400	2.01649	negative
540.312	5.65	unidentified #172	5.12	AR1-E+	400	13.926	positive
540.312	5.65	unidentified #172	5.05	AR37-E+	400	12.6301	positive
540.312	5.65	unidentified #172	4.01	NEA2-E+	400	5.33216	positive
540.312	5.65	unidentified #172	5.04	AR1-E+	800	11.9282	positive
540.312	5.65	unidentified #172	5.55	AR37-E+	800	9.77643	positive
540.312	5.65	unidentified #172	2.04	AR37-NEA2	800	4.82033	positive
540.312	5.65	unidentified #172	3.51	NEA2-E+	800	4.16145	positive
540.312	5.55	unidentified #173	1.45	AR1-E+	400	2.03094	positive
540.312	5.55	unidentified #173	1.87	AR37-E+	800	1.66277	positive
540.313	5.8	unidentified #174	2.48	AR37-E+	800	2.49826	positive
541.194	5.29	unidentified #175	1.24	AR1-AR37	400	3.26396	positive
548.114	6.77	unidentified #176	1.41	AR37-E+	400	2.14749	positive
548.114	6.53	unidentified #177	1.49	AR1-E+	400	3.3665	positive
548.114	6.53	unidentified #177	1.34	AR37-E+	400	3.08454	positive
548.173	4.43	unidentified #178	-1.29	AR37-E+	400	3.20844	negative
548.173	4.43	unidentified #178	-1.46	AR1-E+	800	4.3961	negative
548.173	4.43	unidentified #178	-1.25	AR37-E+	800	4.99012	negative
188.119	4.03	unidentified #18	1.18	AR37-E+	400	3.02767	positive
556.197	4.7	unidentified #180	-2.63	AR37-NEA2	800	2.94147	negative
558.181	5.08	unidentified #181	-1.9	AR1-AR37	400	3.98255	negative
558.182	5.02	unidentified #182	-2.7	AR1-AR37	400	9.03008	negative
558.182	5.02	unidentified #182	-1.83	AR1-E+	400	4.12805	negative
558.182	5.02	unidentified #182	-2.11	AR1-AR37	800	3.68531	negative
558.182	5.02	unidentified #182	-1.34	AR1-E+	800	1.95927	negative
558.185	6.36	unidentified #183	-2.23	AR1-AR37	400	6.66863	negative
558.185	6.36	unidentified #183	1.38	AR37-E+	400	3.61572	positive
558.185	6.36	unidentified #183	1.89	AR37-NEA2	400	3.27679	positive
558.185	6.36	unidentified #183	-2.12	AR1-AR37	800	2.569	negative
561.294	1.16	unidentified #184	-1.34	AR1-AR37	400	2.53418	negative
561.294	1.16	unidentified #184	2.81	AR1-E+	400	8.29768	positive
561.294	1.16	unidentified #184	4.15	AR37-E+	400	13.6483	positive
561.294	1.16	unidentified #184	2.65	AR37-NEA2	400	4.62992	positive
561.294	1.16	unidentified #184	2.98	AR1-E+	800	7.34884	positive
561.294	1.16	unidentified #184	3.75	AR37-E+	800	7.33041	positive
561.39	5.66	unidentified #185	6.22	AR1-E+	400	14.4893	positive
561.39	5.66	unidentified #185	2.51	AR1-NEA2	400	2.51215	positive
561.39	5.66	unidentified #185	6.36	AR37-E+	400	16.8562	positive
561.39	5.66	unidentified #185	2.66	AR37-NEA2	400	3.23059	positive
561.39	5.66	unidentified #185	3.7	NEA2-E+	400	6.51575	positive
561.39	5.66	unidentified #185	6.31	AR1-E+	800	15.1978	positive
561.39	5.66	unidentified #185	7.21	AR37-E+	800	14.4771	positive
561.39	5.66	unidentified #185	3.07	AR37-NEA2	800	2.76726	positive
561.39	5.66	unidentified #185	4.14	NEA2-E+	800	8.05495	positive
562.295	6.2	unidentified #186	-1.7	AR37-E+	400	2.38353	negative
562.295	6.2	unidentified #186	-2.31	AR1-E+	800	4.08705	negative
562.295	6.2	unidentified #186	-2.48	AR37-E+	800	4.81714	negative
562.295	6.2	unidentified #186	-2.25	NEA2-E+	800	2.79865	negative
562.296	7.26	unidentified #187	1.67	AR37-E+	400	3.56411	positive
562.296	7.26	unidentified #187	1.89	AR37-NEA2	400	3.74857	positive
574.225	5.49	unidentified #188	-1.46	AR37-E+	400	2.61949	negative
574.276	6.57	unidentified #189	-1.33	AR1-AR37	400	2.39076	negative
189.042	3.81	unidentified #19	-4.08	AR1-AR37	400	9.08682	negative
189.042	3.81	unidentified #19	4.22	AR37-E+	400	8.81723	positive
189.042	3.81	unidentified #19	6.25	AR37-NEA2	400	13.8537	positive
189.042	3.81	unidentified #19	-5.12	AR1-AR37	800	8.24587	negative
189.042	3.81	unidentified #19	5.36	AR37-E+	800	10.4852	positive
189.042	3.81	unidentified #19	5.68	AR37-NEA2	800	7.46458	positive
578.123	6.04	unidentified #190	-3.04	AR1-AR37	400	4.22887	negative
578.123	6.04	unidentified #190	-3.58	AR1-E+	400	4.82352	negative
578.123	6.04	unidentified #190	-4.08	AR1-NEA2	400	5.94624	negative
578.123	6.04	unidentified #190	-3.49	AR1-E+	800	3.17565	negative
578.123	6.04	unidentified #190	-3.19	AR1-NEA2	800	2.41841	negative
578.124	6.49	unidentified #191	1.58	AR37-E+	400	3.08638	positive
587.095	4.92	unidentified #192	3.62	AR1-AR37	400	16.3646	positive
587.095	4.92	unidentified #192	2.87	AR1-E+	400	9.99701	positive
587.095	4.92	unidentified #192	3.86	AR1-NEA2	400	11.9019	positive
587.095	4.92	unidentified #192	3.35	AR1-AR37	800	9.53489	positive
587.095	4.92	unidentified #192	3.2	AR1-E+	800	10.2451	positive
587.095	4.92	unidentified #192	3.59	AR1-NEA2	800	8.11704	positive
588.182	5.84	unidentified #193	-1.2	AR1-AR37	400	2.19077	negative
588.182	5.84	unidentified #194	-1.41	AR1-E+	800	2.20711	negative
592.308	7.09	unidentified #195	1.32	AR37-E+	400	2.57487	positive
594.12	5.69	unidentified #196	-2.08	AR1-E+	800	3.00927	negative
594.12	5.69	unidentified #196	-2.19	AR37-E+	800	2.0637	negative
595.261	4.92	unidentified #197	1.96	AR1-E+	800	1.07501	positive
601.233	3.96	unidentified #198	6.12	AR1-AR37	400	28.3605	positive
601.233	3.96	unidentified #198	-4.85	AR37-E+	400	9.34704	negative
601.233	3.96	unidentified #198	-4.85	AR37-NEA2	400	15.4391	negative
601.233	3.96	unidentified #198	5.59	AR1-AR37	800	14.178	positive
601.233	3.96	unidentified #198	-6.15	AR37-E+	800	18.4525	negative
601.233	3.96	unidentified #198	-4.19	AR37-NEA2	800	7.3833	negative
601.233	3.96	unidentified #198	-1.96	NEA2-E+	800	3.18846	negative
601.538	5.04	unidentified #199	2.24	AR1-E+	400	7.71556	positive
601.538	5.04	unidentified #199	1.75	AR1-NEA2	400	5.67413	positive
601.538	5.04	unidentified #199	2.21	AR37-E+	400	6.02824	positive
601.538	5.04	unidentified #199	1.73	AR37-NEA2	400	4.04344	positive
601.538	5.04	unidentified #199	2.23	AR1-E+	800	6.69188	positive
601.538	5.04	unidentified #199	2.68	AR37-E+	800	6.34279	positive
601.538	5.04	unidentified #199	1.84	AR37-NEA2	800	3.42663	positive
104.027	5.03	unidentified #2	-1.21	AR1-AR37	400	2.34182	negative
117.111	0.76	unidentified #2	1.82	AR37-E+	800	1.81517	positive
202.046	0.75	unidentified #20	-2.02	AR1-AR37	400	1.43943	negative
608.135	6.12	unidentified #200	-1.88	AR1-AR37	400	2.66432	negative
608.135	6.12	unidentified #200	-2.57	AR1-E+	400	4.39627	negative
608.135	6.12	unidentified #200	-2.87	AR1-NEA2	400	6.23984	negative
608.135	6.12	unidentified #200	-2.47	AR1-E+	800	2.65542	negative
608.135	6.12	unidentified #200	-2.63	AR1-NEA2	800	3.26193	negative
608.136	5.39	unidentified #201	1.57	AR1-E+	400	2.10475	positive
616.224	4.21	unidentified #202	1.25	AR1-AR37	400	2.62586	positive
616.248	6.42	unidentified #203	1.98	AR1-E+	800	2.82023	positive
622.208	4.21	unidentified #204	2.43	AR1-E+	400	8.05585	positive
622.208	4.21	unidentified #204	1.57	AR37-E+	400	2.29177	positive
622.208	4.21	unidentified #204	1.81	NEA2-E+	400	3.09401	positive
622.208	4.21	unidentified #204	2.6	AR1-E+	800	7.03967	positive
622.208	4.21	unidentified #204	2.46	AR37-E+	800	5.56607	positive
622.208	4.34	unidentified #205	1.72	AR1-E+	400	4.09357	positive
622.208	4.34	unidentified #205	1.49	AR37-E+	400	2.33534	positive
624.131	5.07	unidentified #206	1.6	AR1-E+	400	2.64713	positive
624.131	5.07	unidentified #206	1.41	AR37-E+	400	1.66861	positive
636.223	4.46	unidentified #207	1.59	AR37-E+	400	1.97886	positive
638.147	5.49	unidentified #208	1.69	AR1-E+	400	3.61149	positive
638.147	5.49	unidentified #208	2.14	AR1-NEA2	400	4.82673	positive
641.264	4.93	unidentified #209	-1.26	AR1-AR37	400	5.01942	negative
641.264	4.93	unidentified #209	1.21	AR37-E+	400	4.59555	positive
202.172	7.53	unidentified #21	-1.53	AR1-E+	400	2.12641	negative
641.267	4.91	unidentified #210	-1.29	AR1-AR37	400	2.52419	negative
642.304	5.25	unidentified #211	1.67	AR37-E+	400	1.56979	positive
643.282	4.83	unidentified #212	-1.37	AR1-AR37	400	5.88822	negative
643.282	4.91	unidentified #213	-1.25	AR1-AR37	400	2.29208	negative
645.326	5.15	unidentified #214	-2.83	AR1-E+	400	6.53678	negative
645.326	5.15	unidentified #214	-3.28	AR37-E+	400	8.58007	negative
645.326	5.15	unidentified #214	-1.65	AR37-NEA2	400	4.33661	negative
645.326	5.15	unidentified #214	-3.43	AR1-E+	800	11.5957	negative
645.326	5.15	unidentified #214	-3.22	AR37-E+	800	8.83337	negative
645.326	5.15	unidentified #214	-2.05	NEA2-E+	800	3.12291	negative
646.27	5.27	unidentified #215	1.25	AR1-AR37	400	2.94119	positive
652.218	4.44	unidentified #216	1.81	AR1-E+	400	4.70927	positive
652.218	4.44	unidentified #216	1.6	AR1-E+	800	3.88409	positive
652.219	4.25	unidentified #217	2.06	AR1-E+	400	4.72044	positive
652.219	4.25	unidentified #217	1.93	AR1-E+	800	3.30771	positive
652.219	4.25	unidentified #217	1.81	AR37-E+	800	2.54223	positive
662.266	4.3	unidentified #218	-1.09	AR37-E+	400	5.66645	negative
664.235	5.03	unidentified #219	-1.89	AR1-AR37	400	2.5757	negative
202.172	5.4	unidentified #22	-1.53	AR1-E+	400	3.10315	negative
202.172	5.4	unidentified #22	-1.98	AR37-E+	400	6.07666	negative
202.172	5.4	unidentified #22	-2.13	AR1-E+	800	7.6037	negative
202.172	5.4	unidentified #22	-2.57	AR37-E+	800	10.9864	negative
202.172	5.4	unidentified #22	-2.31	NEA2-E+	800	5.7452	negative
668.151	5.51	unidentified #220	1.32	AR1-E+	800	2.11602	positive
671.348	0.93	unidentified #221	3.28	AR1-E+	400	11.9297	positive
671.348	0.93	unidentified #221	2.03	AR1-NEA2	400	3.65477	positive
671.348	0.93	unidentified #221	2.41	AR37-E+	400	6.36916	positive
671.348	0.93	unidentified #221	3.25	AR1-E+	800	11.2395	positive
671.348	0.93	unidentified #221	2.13	AR1-NEA2	800	3.37057	positive
671.348	0.93	unidentified #221	2.8	AR37-E+	800	6.62732	positive
675.252	6.27	unidentified #222	1.96	NEA2-E+	400	2.66227	positive
680.157	5.75	unidentified #223	-3.41	AR1-AR37	800	2.49906	negative
680.157	5.75	unidentified #223	3.13	AR37-E+	800	1.92318	positive
680.157	5.75	unidentified #223	4.98	AR37-NEA2	800	3.14816	positive
688.196	6.47	unidentified #224	1.56	AR37-E+	400	3.58734	positive
696.149	4.67	unidentified #225	2.3	AR37-E+	400	3.99057	positive
696.149	4.67	unidentified #225	2.14	AR37-NEA2	400	3.30734	positive
696.279	5.33	unidentified #226	2.03	AR1-AR37	400	5.18725	positive
696.279	5.33	unidentified #226	1.75	AR1-E+	400	5.44208	positive
699.281	4.59	unidentified #227	1.18	AR1-AR37	400	5.40904	positive
707.36	4.85	unidentified #228	1.42	AR1-AR37	400	4.94241	positive
707.36	4.85	unidentified #228	-1.42	AR37-E+	400	5.35737	negative
710.168	5.82	unidentified #229	-1.87	AR1-AR37	800	2.15784	negative
710.168	5.82	unidentified #229	1.92	AR37-E+	800	2.19492	positive
710.168	5.82	unidentified #229	2.8	AR37-NEA2	800	3.43941	positive
202.172	5.75	unidentified #23	-1.75	AR1-E+	400	3.15595	negative
202.172	5.75	unidentified #23	-2.42	AR37-E+	400	7.12445	negative
202.172	5.75	unidentified #23	-2.58	AR1-E+	800	7.54988	negative
202.172	5.75	unidentified #23	-2.62	AR37-E+	800	9.96923	negative
202.172	5.75	unidentified #23	-2.9	NEA2-E+	800	5.32936	negative
712.146	4.48	unidentified #230	-1.43	AR1-E+	800	3.33892	negative
714.226	5.23	unidentified #231	-1.76	AR1-AR37	800	3.44852	negative
726.159	4.87	unidentified #232	-1.36	AR1-E+	800	3.50285	negative
726.16	4.77	unidentified #233	-1.56	AR1-E+	800	2.75436	negative
726.289	5.26	unidentified #234	1.09	AR1-AR37	400	4.10354	positive
734.309	4.8	unidentified #235	1.16	AR1-AR37	400	3.08965	positive
744.272	6.05	unidentified #236	-2.74	AR1-AR37	400	11.2752	negative
744.272	6.05	unidentified #236	2.06	AR37-E+	400	5.10802	positive
744.272	6.05	unidentified #236	2.67	AR37-NEA2	400	6.60535	positive
754.155	5.97	unidentified #237	1.61	AR37-E+	400	1.80986	positive
754.155	5.97	unidentified #237	1.76	AR37-E+	800	1.96519	positive
762.274	7.53	unidentified #238	1.29	AR1-AR37	400	1.81554	positive
772.385	4.85	unidentified #239	1.52	AR1-AR37	400	4.15486	positive
203.058	0.91	unidentified #24	-1.43	AR1-AR37	400	3.84109	negative
203.058	0.91	unidentified #24	1.34	AR37-E+	400	3.98024	positive
203.058	0.91	unidentified #24	-2.22	AR1-AR37	800	4.49642	negative
203.058	0.91	unidentified #24	2.29	AR37-E+	800	5.39055	positive
774.193	6.64	unidentified #240	1.29	AR37-E+	400	2.2721	positive
774.193	6.81	unidentified #241	1.42	AR37-E+	400	2.78594	positive
782.146	5.25	unidentified #318	1.35	AR37-E+	400	2.37776	positive
782.15	5.25	unidentified #242	1.3	AR37-E+	400	2.30415	positive
786.343	9.62	unidentified #243	3.41	AR1-AR37	400	10.8017	positive
786.343	9.62	unidentified #243	3.76	AR1-NEA2	400	7.95368	positive
786.343	9.62	unidentified #243	-3.21	AR37-E+	400	6.91077	negative
786.343	9.62	unidentified #243	-3.55	NEA2-E+	400	5.00893	negative
786.343	9.62	unidentified #243	3.55	AR1-AR37	800	8.94643	positive
786.343	9.62	unidentified #243	3.64	AR1-NEA2	800	6.87204	positive
786.343	9.62	unidentified #243	-3.85	AR37-E+	800	11.1531	negative
786.343	9.62	unidentified #243	-3.93	NEA2-E+	800	8.50453	negative
798.449	7.04	unidentified #244	3.24	AR1-AR37	400	17.7874	positive
798.449	7.04	unidentified #244	3.48	AR1-E+	400	15.933	positive
798.449	7.04	unidentified #244	3.99	AR1-NEA2	400	12.1895	positive
798.449	7.04	unidentified #244	3.17	AR1-AR37	800	9.70477	positive
798.449	7.04	unidentified #244	3.43	AR1-E+	800	13.4722	positive
798.449	7.04	unidentified #244	3.47	AR1-NEA2	800	9.17939	positive
798.449	6.89	unidentified #245	3.37	AR1-AR37	400	17.3924	positive
798.449	6.89	unidentified #245	3.4	AR1-E+	400	14.1374	positive
798.449	6.89	unidentified #245	3.22	AR1-NEA2	400	11.0865	positive
798.449	6.89	unidentified #245	2.95	AR1-AR37	800	7.88067	positive
798.449	6.89	unidentified #245	2.98	AR1-E+	800	10.8041	positive
798.449	6.89	unidentified #245	2.98	AR1-NEA2	800	6.70304	positive
800.327	5.16	unidentified #246	1.59	AR1-E+	400	4.35859	positive
800.327	5.16	unidentified #246	1.74	AR37-E+	400	3.84175	positive
800.327	5.16	unidentified #246	1.85	AR37-NEA2	400	3.29984	positive
800.327	5.16	unidentified #246	1.96	AR37-E+	800	3.14209	positive
800.327	5.16	unidentified #246	2.56	AR37-NEA2	800	3.29293	positive
816.46	7.04	unidentified #247	4.06	AR1-AR37	400	18.6882	positive
816.46	7.04	unidentified #247	3.9	AR1-E+	400	15.7236	positive
816.46	7.04	unidentified #247	4.15	AR1-NEA2	400	13.0977	positive
816.46	7.04	unidentified #247	4.34	AR1-AR37	800	14.463	positive
816.46	7.04	unidentified #247	4.01	AR1-E+	800	15.388	positive
816.46	7.04	unidentified #247	4.37	AR1-NEA2	800	11.3164	positive
816.461	6.9	unidentified #248	4.25	AR1-AR37	400	19.4369	positive
816.461	6.9	unidentified #248	3.75	AR1-E+	400	15.5874	positive
816.461	6.9	unidentified #248	4.17	AR1-NEA2	400	13.3462	positive
816.461	6.9	unidentified #248	3.91	AR1-AR37	800	10.4078	positive
816.461	6.9	unidentified #248	4.24	AR1-E+	800	14.0439	positive
816.461	6.9	unidentified #248	3.98	AR1-NEA2	800	8.45466	positive
820.452	6.72	unidentified #249	4.47	AR1-AR37	400	21.0878	positive
820.452	6.72	unidentified #249	4.32	AR1-E+	400	17.1978	positive
820.452	6.72	unidentified #249	4.28	AR1-NEA2	400	12.6992	positive
820.452	6.72	unidentified #249	4.49	AR1-AR37	800	13.1618	positive
820.452	6.72	unidentified #249	4.28	AR1-E+	800	14.8699	positive
820.452	6.72	unidentified #249	4.62	AR1-NEA2	800	11.5518	positive
204.054	0.93	unidentified #25	-2.08	AR1-AR37	400	7.10135	negative
204.054	0.93	unidentified #25	2.01	AR37-E+	400	5.90322	positive
204.054	0.93	unidentified #25	2.7	AR37-NEA2	400	6.45444	positive
204.054	0.93	unidentified #25	-2.99	AR1-AR37	800	7.23506	negative
204.054	0.93	unidentified #25	2.46	AR37-E+	800	5.38778	positive
204.054	0.93	unidentified #25	3.03	AR37-NEA2	800	5.02312	positive
820.453	6.87	unidentified #250	4.38	AR1-AR37	400	21.7632	positive
820.453	6.87	unidentified #250	4.09	AR1-E+	400	15.1376	positive
820.453	6.87	unidentified #250	4.41	AR1-NEA2	400	13.0985	positive
820.453	6.87	unidentified #250	4.15	AR1-AR37	800	13.952	positive
820.453	6.87	unidentified #250	4.04	AR1-E+	800	15.5551	positive
820.453	6.87	unidentified #250	4.42	AR1-NEA2	800	12.4955	positive
830.338	5.11	unidentified #251	1.64	AR37-E+	800	2.76549	positive
830.439	6.68	unidentified #252	3.94	AR1-AR37	400	16.5822	positive
830.439	6.68	unidentified #252	3.45	AR1-E+	400	12.2101	positive
830.439	6.68	unidentified #252	4.19	AR1-NEA2	400	10.8561	positive
830.439	6.68	unidentified #252	4.15	AR1-AR37	800	9.942	positive
830.439	6.68	unidentified #252	2.98	AR1-E+	800	7.88383	positive
830.439	6.68	unidentified #252	3.82	AR1-NEA2	800	6.77755	positive
832.457	6.18	unidentified #253	1.28	AR1-AR37	400	4.76099	positive
832.457	6.18	unidentified #253	1.72	AR1-E+	400	6.41386	positive
832.457	6.18	unidentified #253	1.92	AR1-AR37	800	5.56932	positive
832.457	6.18	unidentified #253	1.41	AR1-E+	800	4.43395	positive
834.467	7.04	unidentified #254	7.59	AR1-AR37	400	39.2418	positive
834.467	7.04	unidentified #254	5.08	AR1-E+	400	17.3984	positive
834.467	7.04	unidentified #254	7.66	AR1-NEA2	400	24.8479	positive
834.467	7.04	unidentified #254	-2.51	AR37-E+	400	8.28707	negative
834.467	7.04	unidentified #254	-2.58	NEA2-E+	400	4.62159	negative
834.467	7.04	unidentified #254	7.72	AR1-AR37	800	24.1388	positive
834.467	7.04	unidentified #254	4.39	AR1-E+	800	15.8548	positive
834.467	7.04	unidentified #254	8.01	AR1-NEA2	800	20.8955	positive
834.467	7.04	unidentified #254	-3.34	AR37-E+	800	10.7956	negative
834.467	7.04	unidentified #254	-3.62	NEA2-E+	800	9.72216	negative
834.468	6.9	unidentified #255	7.65	AR1-AR37	400	36.0702	positive
834.468	6.9	unidentified #255	5.81	AR1-E+	400	21.5503	positive
834.468	6.9	unidentified #255	7.6	AR1-NEA2	400	23.9651	positive
834.468	6.9	unidentified #255	-1.84	AR37-E+	400	6.69286	negative
834.468	6.9	unidentified #255	-1.8	NEA2-E+	400	4.07549	negative
834.468	6.9	unidentified #255	7.79	AR1-AR37	800	21.5113	positive
834.468	6.9	unidentified #255	5.25	AR1-E+	800	17.0488	positive
834.468	6.9	unidentified #255	7.54	AR1-NEA2	800	18.4406	positive
834.468	6.9	unidentified #255	-2.54	AR37-E+	800	6.98866	negative
834.468	6.9	unidentified #255	-2.29	NEA2-E+	800	5.50766	negative
836.446	5.97	unidentified #256	1.59	AR1-AR37	400	3.78819	positive
836.446	5.97	unidentified #256	2.25	AR1-E+	400	7.10861	positive
836.446	5.97	unidentified #256	2.72	AR1-AR37	800	7.51178	positive
836.446	5.97	unidentified #256	2.43	AR1-E+	800	7.71573	positive
836.446	5.97	unidentified #256	2.37	AR1-NEA2	800	4.67813	positive
842.206	4.6	unidentified #257	-1.37	AR1-AR37	400	1.53351	negative
842.206	4.6	unidentified #257	-2.21	AR1-AR37	800	2.18214	negative
842.206	4.6	unidentified #257	2.3	AR37-E+	800	2.04945	positive
842.206	4.6	unidentified #257	3.12	AR37-NEA2	800	2.81218	positive
843.467	7.42	unidentified #258	2.34	AR1-E+	800	2.37922	positive
843.467	7.42	unidentified #258	3.15	AR1-NEA2	800	2.68203	positive
848.446	6.67	unidentified #259	3.69	AR1-AR37	400	11.8088	positive
848.446	6.67	unidentified #259	2.46	AR1-E+	400	4.80147	positive
848.446	6.67	unidentified #259	4.25	AR1-NEA2	400	9.51813	positive
848.446	6.67	unidentified #259	3.73	AR1-AR37	800	6.64727	positive
848.446	6.67	unidentified #259	1.93	AR1-E+	800	3.17951	positive
848.446	6.67	unidentified #259	4.28	AR1-NEA2	800	7.45795	positive
848.446	6.67	unidentified #259	-1.8	AR37-E+	800	2.65813	negative
848.446	6.67	unidentified #259	-2.36	NEA2-E+	800	4.04088	negative
204.171	3.44	unidentified #26	-1.34	AR37-E+	400	2.03513	negative
850.459	6.76	unidentified #260	2.84	AR1-AR37	400	10.8477	positive
850.459	6.76	unidentified #260	3.08	AR1-E+	400	9.30431	positive
850.459	6.76	unidentified #260	3.18	AR1-NEA2	400	7.54484	positive
850.459	6.76	unidentified #260	3.1	AR1-AR37	800	7.10951	positive
850.459	6.76	unidentified #260	2.99	AR1-E+	800	9.22605	positive
850.459	6.76	unidentified #260	3.2	AR1-NEA2	800	5.92034	positive
850.461	6.18	unidentified #261	5.29	AR1-AR37	400	22.1827	positive
850.461	6.18	unidentified #261	4.62	AR1-E+	400	14.9774	positive
850.461	6.18	unidentified #261	5.52	AR1-NEA2	400	13.8211	positive
850.461	6.18	unidentified #261	6	AR1-AR37	800	17.3454	positive
850.461	6.18	unidentified #261	4.23	AR1-E+	800	13.3036	positive
850.461	6.18	unidentified #261	5.73	AR1-NEA2	800	13.2175	positive
850.461	6.18	unidentified #261	-1.77	AR37-E+	800	4.90811	negative
858.275	5.07	unidentified #262	1.75	AR1-E+	400	2.20038	positive
858.275	5.07	unidentified #262	2.06	AR1-E+	800	2.6503	positive
858.275	5.07	unidentified #262	2.23	AR37-E+	800	2.32086	positive
860.42	5.17	unidentified #263	-3.02	AR1-E+	400	4.84144	negative
860.42	5.17	unidentified #263	-3.83	AR37-E+	400	7.2157	negative
860.42	5.17	unidentified #263	-2.24	AR37-NEA2	400	3.24947	negative
860.42	5.17	unidentified #263	-3.84	AR1-E+	800	10.5432	negative
860.42	5.17	unidentified #263	-4.38	AR37-E+	800	12.2238	negative
860.42	5.17	unidentified #263	-2.52	AR37-NEA2	800	3.95653	negative
860.42	5.17	unidentified #263	-1.86	NEA2-E+	800	4.36115	negative
876.451	5.66	unidentified #264	5.69	AR1-E+	400	31.6024	positive
876.451	5.66	unidentified #264	5.72	AR37-E+	400	30.2115	positive
876.451	5.66	unidentified #264	1.55	AR37-NEA2	400	4.08292	positive
876.451	5.66	unidentified #264	4.17	NEA2-E+	400	11.8586	positive
876.451	5.66	unidentified #264	4.99	AR1-E+	800	22.4118	positive
876.451	5.66	unidentified #264	1.77	AR1-NEA2	800	4.02955	positive
876.451	5.66	unidentified #264	5.54	AR37-E+	800	19.6583	positive
876.451	5.66	unidentified #264	2.31	AR37-NEA2	800	4.66802	positive
876.451	5.66	unidentified #264	3.23	NEA2-E+	800	7.33242	positive
877.456	5.65	unidentified #265	3.69	AR1-E+	400	20.5593	positive
877.456	5.65	unidentified #265	3.59	AR37-E+	400	20.5791	positive
877.456	5.65	unidentified #265	2.27	NEA2-E+	400	5.7384	positive
877.456	5.65	unidentified #265	3.87	AR1-E+	800	19.4714	positive
877.456	5.65	unidentified #265	1.93	AR1-NEA2	800	4.18424	positive
877.456	5.65	unidentified #265	4.43	AR37-E+	800	18.6226	positive
877.456	5.65	unidentified #265	2.49	AR37-NEA2	800	4.79172	positive
877.456	5.65	unidentified #265	1.94	NEA2-E+	800	4.00502	positive
878.368	5.16	unidentified #266	-3.77	AR1-E+	400	9.09608	negative
878.368	5.16	unidentified #266	-3.26	AR37-E+	400	7.03623	negative
878.368	5.16	unidentified #266	-2.04	NEA2-E+	400	2.3573	negative
878.368	5.16	unidentified #266	-3.75	AR1-E+	800	9.51626	negative
878.368	5.16	unidentified #266	-4.73	AR37-E+	800	15.0575	negative
878.368	5.16	unidentified #266	-2.65	AR37-NEA2	800	4.60588	negative
878.368	5.16	unidentified #266	-2.08	NEA2-E+	800	3.60393	negative
888.794	6.65	unidentified #316	1.99	AR1-AR37	400	3.19324	positive
888.794	6.65	unidentified #316	-2.47	AR37-NEA2	400	2.42332	negative
889.126	6.65	unidentified #267	1.73	AR1-AR37	400	2.25235	positive
889.126	6.65	unidentified #267	-1.63	AR37-E+	400	1.65314	negative
889.126	6.65	unidentified #267	-2.63	AR37-NEA2	400	2.56161	negative
889.126	6.65	unidentified #267	-2.53	AR37-NEA2	800	2.39987	negative
891.461	5.12	unidentified #268	-1.85	AR1-E+	400	5.51669	negative
891.461	5.12	unidentified #268	-2.05	AR37-E+	400	6.49973	negative
891.461	5.12	unidentified #268	-2.3	AR1-E+	800	10.1655	negative
891.461	5.12	unidentified #268	-2.32	AR37-E+	800	7.53288	negative
891.461	5.12	unidentified #268	-1.66	NEA2-E+	800	3.20227	negative
893.443	4.45	unidentified #269	-3.68	AR1-E+	400	13.2958	negative
893.443	4.45	unidentified #269	-1.91	AR1-NEA2	400	6.40019	negative
893.443	4.45	unidentified #269	-3.89	AR37-E+	400	14.0492	negative
893.443	4.45	unidentified #269	-2.12	AR37-NEA2	400	8.85439	negative
893.443	4.45	unidentified #269	-4.09	AR1-E+	800	24.2332	negative
893.443	4.45	unidentified #269	-3.87	AR37-E+	800	20.9995	negative
893.443	4.45	unidentified #269	-2.62	NEA2-E+	800	7.75821	negative
206.093	7.69	unidentified #27	2.29	NEA2-E+	400	1.81668	positive
903.289	5.04	unidentified #270	1.77	AR37-E+	800	1.86798	positive
903.429	5.1	unidentified #271	-1.46	AR1-E+	400	2.56943	negative
903.429	5.1	unidentified #271	-1.93	AR1-E+	800	3.65748	negative
930.225	6.04	unidentified #272	-3.66	AR1-AR37	400	12.259	negative
930.225	6.04	unidentified #272	3.07	AR37-E+	400	6.12532	positive
930.225	6.04	unidentified #272	2.72	AR37-NEA2	400	4.25204	positive
930.225	6.04	unidentified #272	-2.91	AR1-AR37	800	6.60629	negative
930.225	6.04	unidentified #272	1.85	AR37-E+	800	2.80935	positive
930.225	6.04	unidentified #272	2.2	AR37-NEA2	800	2.45746	positive
936.251	6.05	unidentified #273	1.22	AR1-AR37	400	2.26688	positive
992.474	5.66	unidentified #274	4.58	AR1-E+	400	22.8846	positive
992.474	5.66	unidentified #274	4.44	AR37-E+	400	20.4523	positive
992.474	5.66	unidentified #274	3.02	NEA2-E+	400	7.09381	positive
992.474	5.66	unidentified #274	4.2	AR1-E+	800	18.6255	positive
992.474	5.66	unidentified #274	4.6	AR37-E+	800	16.981	positive
992.474	5.66	unidentified #274	2.02	AR37-NEA2	800	5.41004	positive
992.474	5.66	unidentified #274	2.58	NEA2-E+	800	6.55806	positive
992.475	5.15	unidentified #275	-2.36	AR1-E+	400	7.60404	negative
992.475	5.15	unidentified #275	-1.86	AR1-NEA2	400	5.22913	negative
992.475	5.15	unidentified #275	-2.62	AR37-E+	400	8.3019	negative
992.475	5.15	unidentified #275	-2.12	AR37-NEA2	400	6.21948	negative
992.475	5.15	unidentified #275	-2.51	AR1-E+	800	14.7351	negative
992.475	5.15	unidentified #275	-2.69	AR37-E+	800	11.3864	negative
992.475	5.15	unidentified #275	-2.03	NEA2-E+	800	5.73978	negative
996.516	6.28	unidentified #276	3.49	AR1-AR37	400	15.0385	positive
996.516	6.28	unidentified #276	2.48	AR1-E+	400	7.762	positive
996.516	6.28	unidentified #276	2.94	AR1-NEA2	400	7.59026	positive
996.516	6.28	unidentified #276	3.1	AR1-AR37	800	7.4781	positive
996.516	6.28	unidentified #276	2.45	AR1-E+	800	7.46878	positive
996.516	6.28	unidentified #276	3.3	AR1-NEA2	800	7.75369	positive
996.52	6.37	unidentified #277	3.91	AR1-AR37	400	15.5652	positive
996.52	6.37	unidentified #277	3	AR1-E+	400	8.80799	positive
996.52	6.37	unidentified #277	4.14	AR1-NEA2	400	10.8951	positive
996.52	6.37	unidentified #277	4.17	AR1-AR37	800	13.0642	positive
996.52	6.37	unidentified #277	3.83	AR1-E+	800	13.1782	positive
996.52	6.37	unidentified #277	3.99	AR1-NEA2	800	12.1714	positive
1049.53	5.09	unidentified #278	-3.02	AR1-E+	400	7.48274	negative
1049.53	5.09	unidentified #278	-3.21	AR37-E+	400	7.80257	negative
1049.53	5.09	unidentified #278	-2.46	NEA2-E+	400	2.70554	negative
1049.53	5.09	unidentified #278	-4.33	AR1-E+	800	17.8344	negative
1049.53	5.09	unidentified #278	-4.18	AR37-E+	800	13.0681	negative
1049.53	5.09	unidentified #278	-2.54	NEA2-E+	800	4.1971	negative
1065.56	5.63	unidentified #279	5.8	AR1-E+	400	30.252	positive
1065.56	5.63	unidentified #279	5.21	AR37-E+	400	20.9111	positive
1065.56	5.63	unidentified #279	4.63	NEA2-E+	400	14.1173	positive
1065.56	5.63	unidentified #279	6.05	AR1-E+	800	23.9433	positive
1065.56	5.63	unidentified #279	5.82	AR37-E+	800	22.225	positive
1065.56	5.63	unidentified #279	4.33	NEA2-E+	800	10.3536	positive
206.094	5.73	unidentified #28	1.68	AR37-E+	400	1.64265	positive
206.094	5.73	unidentified #28	1.76	AR1-E+	800	1.74701	positive
206.094	5.73	unidentified #28	3.42	AR37-E+	800	4.52464	positive
206.094	5.73	unidentified #28	2.5	AR37-NEA2	800	5.03162	positive
1078.52	4.98	unidentified #280	-2.47	AR1-E+	400	8.17074	negative
1078.52	4.98	unidentified #280	-2.48	AR37-E+	400	7.6469	negative
1078.52	4.98	unidentified #280	-1.62	AR37-NEA2	400	4.16908	negative
1078.52	4.98	unidentified #280	-2.3	AR1-E+	800	11.2834	negative
1078.52	4.98	unidentified #280	-2.37	AR37-E+	800	9.2853	negative
1081.56	4.97	unidentified #281	3.72	AR1-E+	400	14.5158	positive
1081.56	4.97	unidentified #281	3.2	AR37-E+	400	8.42816	positive
1081.56	4.97	unidentified #281	2.62	NEA2-E+	400	4.51095	positive
1081.56	4.97	unidentified #281	4.24	AR1-E+	800	17.7626	positive
1081.56	4.97	unidentified #281	4.17	AR37-E+	800	13.322	positive
1081.56	4.97	unidentified #281	2.5	NEA2-E+	800	4.843	positive
1120.57	5.16	unidentified #282	-5.26	AR1-E+	400	10.4966	negative
1120.57	5.16	unidentified #282	-3.73	AR1-NEA2	400	8.07123	negative
1120.57	5.16	unidentified #282	-5.32	AR37-E+	400	9.76427	negative
1120.57	5.16	unidentified #282	-3.8	AR37-NEA2	400	7.91381	negative
1120.57	5.16	unidentified #282	-7.13	AR1-E+	800	28.9583	negative
1120.57	5.16	unidentified #282	-4.36	AR1-NEA2	800	10.6315	negative
1120.57	5.16	unidentified #282	-6.93	AR37-E+	800	21.257	negative
1120.57	5.16	unidentified #282	-4.16	AR37-NEA2	800	7.03554	negative
1120.57	5.16	unidentified #282	-2.77	NEA2-E+	800	6.29684	negative
1122.55	4.45	unidentified #283	-6.5	AR1-E+	400	15.0745	negative
1122.55	4.45	unidentified #283	-5.48	AR1-NEA2	400	25.3018	negative
1122.55	4.45	unidentified #283	-6.84	AR37-E+	400	14.656	negative
1122.55	4.45	unidentified #283	-5.82	AR37-NEA2	400	29.0671	negative
1122.55	4.45	unidentified #283	-7.71	AR1-E+	800	38.8546	negative
1122.55	4.45	unidentified #283	-5.19	AR1-NEA2	800	16.7802	negative
1122.55	4.45	unidentified #283	-7.92	AR37-E+	800	32.581	negative
1122.55	4.45	unidentified #283	-5.39	AR37-NEA2	800	13.2299	negative
1122.55	4.45	unidentified #283	-2.53	NEA2-E+	800	7.89005	negative
1122.58	5.66	unidentified #284	10.88	AR1-E+	400	41.8534	positive
1122.58	5.66	unidentified #284	1.65	AR1-NEA2	400	5.16675	positive
1122.58	5.66	unidentified #284	10.8	AR37-E+	400	39.0414	positive
1122.58	5.66	unidentified #284	1.57	AR37-NEA2	400	4.82437	positive
1122.58	5.66	unidentified #284	9.23	NEA2-E+	400	21.9065	positive
1122.58	5.66	unidentified #284	11.2	AR1-E+	800	42.0459	positive
1122.58	5.66	unidentified #284	1.91	AR1-NEA2	800	4.81783	positive
1122.58	5.66	unidentified #284	11.74	AR37-E+	800	36.161	positive
1122.58	5.66	unidentified #284	2.44	AR37-NEA2	800	5.68722	positive
1122.58	5.66	unidentified #284	9.29	NEA2-E+	800	23.9554	positive
1122.59	5.66	unidentified #285	10.82	AR1-E+	400	43.0059	positive
1122.59	5.66	unidentified #285	1.64	AR1-NEA2	400	5.07887	positive
1122.59	5.66	unidentified #285	10.78	AR37-E+	400	40.825	positive
1122.59	5.66	unidentified #285	1.6	AR37-NEA2	400	5.15122	positive
1122.59	5.66	unidentified #285	9.18	NEA2-E+	400	22.4401	positive
1122.59	5.66	unidentified #285	11.07	AR1-E+	800	40.6636	positive
1122.59	5.66	unidentified #285	1.95	AR1-NEA2	800	4.66812	positive
1122.59	5.66	unidentified #285	11.54	AR37-E+	800	34.6116	positive
1122.59	5.66	unidentified #285	2.42	AR37-NEA2	800	5.23446	positive
1122.59	5.66	unidentified #285	9.13	NEA2-E+	800	22.8651	positive
1134.58	5.04	unidentified #286	7	AR1-E+	400	20.6784	positive
1134.58	5.04	unidentified #286	2.84	AR1-NEA2	400	3.18475	positive
1134.58	5.04	unidentified #286	5.81	AR37-E+	400	9.63788	positive
1134.58	5.04	unidentified #286	4.16	NEA2-E+	400	5.58941	positive
1134.58	5.04	unidentified #286	6.04	AR1-E+	800	10.8413	positive
1134.58	5.04	unidentified #286	7.44	AR37-E+	800	17.6319	positive
1134.58	5.04	unidentified #286	2.37	AR37-NEA2	800	2.41637	positive
1134.58	5.04	unidentified #286	5.07	NEA2-E+	800	12.6334	positive
1136.6	5.64	unidentified #287	8.44	AR1-E+	400	42.5115	positive
1136.6	5.64	unidentified #287	8.39	AR37-E+	400	39.7993	positive
1136.6	5.64	unidentified #287	8.16	NEA2-E+	400	25.0124	positive
1136.6	5.64	unidentified #287	8.01	AR1-E+	800	31.4653	positive
1136.6	5.64	unidentified #287	8.64	AR37-E+	800	28.0637	positive
1136.6	5.64	unidentified #287	7.54	NEA2-E+	800	19.2434	positive
1138.58	5.04	unidentified #288	8.85	AR1-E+	400	40.8919	positive
1138.58	5.04	unidentified #288	1.94	AR1-NEA2	400	8.09944	positive
1138.58	5.04	unidentified #288	8.7	AR37-E+	400	38.4114	positive
1138.58	5.04	unidentified #288	1.78	AR37-NEA2	400	7.51274	positive
1138.58	5.04	unidentified #288	6.91	NEA2-E+	400	19.829	positive
1138.58	5.04	unidentified #288	8.9	AR1-E+	800	38.8629	positive
1138.58	5.04	unidentified #288	2.08	AR1-NEA2	800	6.21533	positive
1138.58	5.04	unidentified #288	9.24	AR37-E+	800	32.4493	positive
1138.58	5.04	unidentified #288	2.42	AR37-NEA2	800	6.03216	positive
1138.58	5.04	unidentified #288	6.82	NEA2-E+	800	20.0608	positive
1148.6	5.15	unidentified #289	-2.55	AR1-E+	400	7.83957	negative
1148.6	5.15	unidentified #289	-2.65	AR37-E+	400	7.42212	negative
1148.6	5.15	unidentified #289	-2.42	NEA2-E+	400	4.04307	negative
1148.6	5.15	unidentified #289	-2.78	AR1-E+	800	15.3306	negative
1148.6	5.15	unidentified #289	-2.79	AR37-E+	800	10.792	negative
1148.6	5.15	unidentified #289	-2.37	NEA2-E+	800	7.3346	negative
221.08	0.89	unidentified #29	-2.91	AR1-AR37	400	14.6483	negative
221.08	0.89	unidentified #29	3.25	AR37-E+	400	13.6759	positive
221.08	0.89	unidentified #29	2.83	AR37-NEA2	400	10.1752	positive
221.08	0.89	unidentified #29	-3.98	AR1-AR37	800	9.55386	negative
221.08	0.89	unidentified #29	3.92	AR37-E+	800	11.6329	positive
221.08	0.89	unidentified #29	4.1	AR37-NEA2	800	7.63551	positive
1150.61	5.66	unidentified #290	2.35	AR1-E+	400	8.2396	positive
1150.61	5.66	unidentified #290	-3.04	AR1-NEA2	400	11.0988	negative
1150.61	5.66	unidentified #290	2.7	AR37-E+	400	8.90034	positive
1150.61	5.66	unidentified #290	-2.69	AR37-NEA2	400	8.51236	negative
1150.61	5.66	unidentified #290	5.39	NEA2-E+	400	12.5943	positive
1150.61	5.66	unidentified #290	2.15	AR1-E+	800	5.17577	positive
1150.61	5.66	unidentified #290	-3.11	AR1-NEA2	800	6.03297	negative
1150.61	5.66	unidentified #290	3.33	AR37-E+	800	10.0786	positive
1150.61	5.66	unidentified #290	-1.93	AR37-NEA2	800	4.24304	negative
1150.61	5.66	unidentified #290	5.26	NEA2-E+	800	12.0083	positive
1152.6	5.03	unidentified #291	3.83	AR1-E+	400	17.7801	positive
1152.6	5.03	unidentified #291	3.59	AR37-E+	400	13.2921	positive
1152.6	5.03	unidentified #291	3.32	NEA2-E+	400	7.92549	positive
1152.6	5.03	unidentified #291	2.78	AR1-E+	800	11.6675	positive
1152.6	5.03	unidentified #291	3.34	AR37-E+	800	11.7869	positive
1152.6	5.03	unidentified #291	2.15	NEA2-E+	800	4.41295	positive
1177.51	5.33	unidentified #292	1.67	AR1-AR37	400	5.10699	positive
1177.51	5.33	unidentified #292	-1.18	AR37-E+	400	3.16907	negative
1322.29	4.51	unidentified #293	-1.3	AR1-E+	800	2.57506	negative
1333.19	6.66	unidentified #294	1.53	AR1-AR37	400	1.2903	positive
1333.19	6.66	unidentified #294	-1.99	AR37-E+	400	1.84896	negative
1333.19	6.66	unidentified #294	-3.46	AR37-NEA2	400	3.4207	negative
1333.19	6.66	unidentified #294	-2.6	AR37-NEA2	800	1.64891	negative
1333.69	6.66	unidentified #315	1.37	AR1-AR37	400	1.62923	positive
1333.69	6.66	unidentified #315	-3.12	AR37-NEA2	400	4.4587	negative
1377.64	6.61	unidentified #317	-1.77	AR1-AR37	400	3.20937	negative
1377.64	6.61	unidentified #317	1.82	AR37-E+	400	1.99247	positive
1378.14	6.61	unidentified #295	-1.79	AR1-AR37	400	3.42734	negative
1378.14	6.61	unidentified #295	1.64	AR37-E+	400	2.01343	positive
1378.14	6.61	unidentified #295	-2.14	AR1-AR37	800	2.66359	negative
1422.31	4.84	unidentified #296	-1.26	AR1-E+	800	2.58632	negative
1432.65	5.67	unidentified #297	5.91	AR1-E+	400	32.3002	positive
1432.65	5.67	unidentified #297	2.18	AR1-NEA2	400	5.29217	positive
1432.65	5.67	unidentified #297	5.95	AR37-E+	400	27.6924	positive
1432.65	5.67	unidentified #297	2.22	AR37-NEA2	400	4.53366	positive
1432.65	5.67	unidentified #297	3.73	NEA2-E+	400	7.89268	positive
1432.65	5.67	unidentified #297	5.8	AR1-E+	800	26.9051	positive
1432.65	5.67	unidentified #297	1.95	AR1-NEA2	800	3.72028	positive
1432.65	5.67	unidentified #297	6.22	AR37-E+	800	20.8343	positive
1432.65	5.67	unidentified #297	2.37	AR37-NEA2	800	3.33448	positive
1432.65	5.67	unidentified #297	3.85	NEA2-E+	800	8.26691	positive
1444.65	5.15	unidentified #298	-2.23	AR1-E+	400	4.0056	negative
1444.65	5.15	unidentified #298	-2.97	AR37-E+	400	6.19678	negative
1444.65	5.15	unidentified #298	-2.37	NEA2-E+	400	2.40643	negative
1444.65	5.15	unidentified #298	-2.16	AR1-E+	800	3.60478	negative
1444.65	5.15	unidentified #298	-2.85	AR37-E+	800	4.03163	negative
1444.65	5.15	unidentified #298	-2.65	NEA2-E+	800	2.81687	negative
1457.71	4.89	unidentified #299	1.14	AR1-AR37	400	2.95869	positive
121.052	5.15	unidentified #3	-2.49	AR1-E+	400	9.62691	negative
121.052	5.15	unidentified #3	-2.27	AR37-E+	400	7.32444	negative
121.052	5.15	unidentified #3	-1.83	NEA2-E+	400	3.21894	negative
121.052	5.15	unidentified #3	-3	AR1-E+	800	12.1638	negative
121.052	5.15	unidentified #3	-2.69	AR37-E+	800	11.3044	negative
121.052	5.15	unidentified #3	-1.86	NEA2-E+	800	5.05903	negative
222.063	1.19	unidentified #30	-5.22	AR1-AR37	400	32.077	negative
222.063	1.19	unidentified #30	5.24	AR37-E+	400	26.0025	positive
222.063	1.19	unidentified #30	5.46	AR37-NEA2	400	21.2482	positive
222.063	1.19	unidentified #30	-5.29	AR1-AR37	800	21.2505	negative
222.063	1.19	unidentified #30	5.39	AR37-E+	800	21.0201	positive
222.063	1.19	unidentified #30	5.42	AR37-NEA2	800	13.7859	positive
230.078	5.06	unidentified #30	1.51	AR1-E+	400	3.62047	positive
230.078	5.06	unidentified #30	1.83	AR37-E+	400	4.34915	positive
230.078	5.06	unidentified #30	1.73	AR37-NEA2	400	3.27474	positive
230.078	5.06	unidentified #30	1.92	AR1-E+	800	3.3372	positive
230.078	5.06	unidentified #30	2.03	AR37-E+	800	2.70529	positive
1458.69	5.15	unidentified #300	-3.86	AR1-E+	400	8.17514	negative
1458.69	5.15	unidentified #300	-3.01	AR1-NEA2	400	4.97971	negative
1458.69	5.15	unidentified #300	-4.55	AR37-E+	400	11.402	negative
1458.69	5.15	unidentified #300	-3.7	AR37-NEA2	400	8.65051	negative
1458.69	5.15	unidentified #300	-5.12	AR1-E+	800	16.0869	negative
1458.69	5.15	unidentified #300	-3	AR1-NEA2	800	4.1102	negative
1458.69	5.15	unidentified #300	-5.34	AR37-E+	800	22.536	negative
1458.69	5.15	unidentified #300	-3.22	AR37-NEA2	800	5.60623	negative
1458.69	5.15	unidentified #300	-2.12	NEA2-E+	800	4.3896	negative
1498.71	5.15	unidentified #301	-3.4	AR1-E+	400	8.83309	negative
1498.71	5.15	unidentified #301	-3.94	AR37-E+	400	11.4682	negative
1498.71	5.15	unidentified #301	-2.57	NEA2-E+	400	2.97472	negative
1498.71	5.15	unidentified #301	-3.58	AR1-E+	800	11.622	negative
1498.71	5.15	unidentified #301	-3.89	AR37-E+	800	10.6888	negative
1498.71	5.15	unidentified #301	-2.95	NEA2-E+	800	4.78709	negative
1524.77	5.47	unidentified #302	4.96	AR1-E+	400	19.1122	positive
1524.77	5.47	unidentified #302	4.57	AR37-E+	400	13.0577	positive
1524.77	5.47	unidentified #302	3.79	NEA2-E+	400	8.25778	positive
1524.77	5.47	unidentified #302	5.33	AR1-E+	800	19.6426	positive
1524.77	5.47	unidentified #302	2.28	AR1-NEA2	800	4.74339	positive
1524.77	5.47	unidentified #302	4.41	AR37-E+	800	7.82657	positive
1524.77	5.47	unidentified #302	3.05	NEA2-E+	800	4.83567	positive
1536.73	5.65	unidentified #303	1.15	AR1-AR37	400	2.95737	positive
1536.73	5.65	unidentified #303	6.69	AR1-E+	400	28.2839	positive
1536.73	5.65	unidentified #303	5.54	AR37-E+	400	19.1313	positive
1536.73	5.65	unidentified #303	5.13	NEA2-E+	400	12.7814	positive
1536.73	5.65	unidentified #303	6.93	AR1-E+	800	24.9267	positive
1536.73	5.65	unidentified #303	2.11	AR1-NEA2	800	4.13474	positive
1536.73	5.65	unidentified #303	6.44	AR37-E+	800	19.8715	positive
1536.73	5.65	unidentified #303	4.83	NEA2-E+	800	11.844	positive
1540.76	5.66	unidentified #304	5.13	AR1-E+	400	20.2707	positive
1540.76	5.66	unidentified #304	4.26	AR37-E+	400	12.6177	positive
1540.76	5.66	unidentified #304	3.81	NEA2-E+	400	8.92813	positive
1540.76	5.66	unidentified #304	4.7	AR1-E+	800	14.6646	positive
1540.76	5.66	unidentified #304	4.59	AR37-E+	800	11.0554	positive
1540.76	5.66	unidentified #304	3.16	NEA2-E+	800	8.13891	positive
1652.77	5.65	unidentified #305	2.93	AR1-E+	400	7.06841	positive
1652.77	5.65	unidentified #305	3.74	AR37-E+	400	12.4513	positive
1652.77	5.65	unidentified #305	2.14	NEA2-E+	400	3.19101	positive
1652.77	5.65	unidentified #305	3.48	AR1-E+	800	11.0622	positive
1652.77	5.65	unidentified #305	3.87	AR37-E+	800	11.7649	positive
1652.77	5.65	unidentified #305	2.06	NEA2-E+	800	4.49591	positive
1656.8	5.67	unidentified #306	3.82	AR1-E+	400	13.3128	positive
1656.8	5.67	unidentified #306	4.21	AR37-E+	400	14.5996	positive
1656.8	5.67	unidentified #306	2.93	NEA2-E+	400	5.66184	positive
1656.8	5.67	unidentified #306	3.41	AR1-E+	800	9.33668	positive
1656.8	5.67	unidentified #306	4.38	AR37-E+	800	11.367	positive
1656.8	5.67	unidentified #306	2.53	NEA2-E+	800	6.24415	positive
1658.77	5.55	unidentified #307	5.18	AR1-E+	400	30.2544	positive
1658.77	5.55	unidentified #307	1.88	AR1-NEA2	400	4.26885	positive
1658.77	5.55	unidentified #307	5.34	AR37-E+	400	27.5214	positive
1658.77	5.55	unidentified #307	2.04	AR37-NEA2	400	4.21113	positive
1658.77	5.55	unidentified #307	3.3	NEA2-E+	400	7.35393	positive
1658.77	5.55	unidentified #307	5.09	AR1-E+	800	22.0798	positive
1658.77	5.55	unidentified #307	2.07	AR1-NEA2	800	2.91631	positive
1658.77	5.55	unidentified #307	5.91	AR37-E+	800	21.2005	positive
1658.77	5.55	unidentified #307	2.9	AR37-NEA2	800	3.64521	positive
1658.77	5.55	unidentified #307	3.02	NEA2-E+	800	5.6871	positive
1950.88	5.65	unidentified #308	3.47	AR1-E+	400	13.1456	positive
1950.88	5.65	unidentified #308	2.79	AR37-E+	400	7.33908	positive
1950.88	5.65	unidentified #308	1.93	NEA2-E+	400	3.14277	positive
1950.88	5.65	unidentified #308	3.19	AR1-E+	800	7.38359	positive
1950.88	5.65	unidentified #308	2.56	AR37-E+	800	4.79726	positive
550.187	0.99	unidentified #309	1.22	AR1-E+	400	4.41975	positive
230.115	3.96	unidentified #31	9.52	AR1-AR37	400	34.5722	positive
230.115	3.96	unidentified #31	-8.41	AR37-E+	400	15.6164	negative
230.115	3.96	unidentified #31	-8.56	AR37-NEA2	400	25.3232	negative
230.115	3.96	unidentified #31	10.05	AR1-AR37	800	30.8009	positive
230.115	3.96	unidentified #31	-9.82	AR37-E+	800	29.552	negative
230.115	3.96	unidentified #31	-8.56	AR37-NEA2	800	16.3238	negative
233.127	3.55	unidentified #32	3.57	AR1-AR37	400	12.2568	positive
233.127	3.55	unidentified #32	-3.51	AR37-E+	400	11.4674	negative
233.127	3.55	unidentified #32	-1.86	AR37-NEA2	400	3.59884	negative
233.127	3.55	unidentified #32	3.53	AR1-AR37	800	9.86561	positive
233.127	3.55	unidentified #32	2.2	AR1-NEA2	800	4.97355	positive
233.127	3.55	unidentified #32	-2.73	AR37-E+	800	6.43963	negative
234.124	6.05	unidentified #33	-1.95	AR1-AR37	400	7.86363	negative
234.124	6.05	unidentified #33	1.47	AR37-E+	400	3.54728	positive
234.124	6.05	unidentified #33	1.95	AR37-NEA2	400	4.19603	positive
234.124	6.05	unidentified #33	1.64	AR37-E+	800	2.61914	positive
236.131	4.71	unidentified #34	-3	AR1-E+	400	8.02467	negative
236.131	4.71	unidentified #34	-3.27	AR37-E+	400	9.88169	negative
236.131	4.71	unidentified #34	-2.18	NEA2-E+	400	3.39944	negative
236.131	4.71	unidentified #34	-3.73	AR1-E+	800	19.8411	negative
236.131	4.71	unidentified #34	-3.64	AR37-E+	800	15.396	negative
236.131	4.71	unidentified #34	-2.4	NEA2-E+	800	8.57362	negative
238.104	0.89	unidentified #35	-1.3	AR1-AR37	400	2.21952	negative
240.136	10.18	unidentified #36	1.2	AR1-AR37	400	2.67353	positive
242.187	6.51	unidentified #37	1.41	AR1-E+	800	1.94708	positive
244.084	6.01	unidentified #38	-3.46	AR1-AR37	400	11.8135	negative
244.084	6.01	unidentified #38	-2.03	AR1-E+	400	4.22504	negative
244.084	6.01	unidentified #38	1.43	AR37-E+	400	2.7264	positive
244.084	6.01	unidentified #38	2.79	AR37-NEA2	400	5.6062	positive
244.084	6.01	unidentified #38	-3.13	AR1-AR37	800	7.02389	negative
244.084	6.01	unidentified #38	-2.21	AR1-E+	800	5.43649	negative
253.107	1.01	unidentified #39	1.43	AR1-E+	400	2.52118	positive
128.047	0.79	unidentified #4	-1.34	AR1-AR37	400	2.14563	negative
128.131	0.52	unidentified #4	-1.29	AR37-E+	400	2.4638	negative
255.075	0.89	unidentified #40	-1.54	AR1-E+	400	4.84628	negative
255.075	0.89	unidentified #40	-1.61	AR37-E+	400	5.53386	negative
261.158	4.21	unidentified #41	4.65	AR1-AR37	400	29.3427	positive
261.158	4.21	unidentified #41	-4.26	AR37-E+	400	12.2574	negative
261.158	4.21	unidentified #41	-3.46	AR37-NEA2	400	10.9114	negative
261.158	4.21	unidentified #41	5.29	AR1-AR37	800	20.5712	positive
261.158	4.21	unidentified #41	-4.73	AR37-E+	800	16.0816	negative
261.158	4.21	unidentified #41	-3.97	AR37-NEA2	800	7.96728	negative
270.076	5.66	unidentified #42	1.52	AR1-E+	400	8.48515	positive
270.076	5.66	unidentified #42	1.13	AR37-E+	400	4.07665	positive
270.076	5.66	unidentified #42	1.2	AR1-E+	800	3.91202	positive
270.076	5.66	unidentified #42	1.48	AR37-E+	800	4.60964	positive
274.074	5.3	unidentified #43	-1.5	AR1-E+	800	2.24425	negative
281.111	1.35	unidentified #44	1.13	AR1-AR37	400	2.85541	positive
283.163	0.92	unidentified #45	1.79	AR1-AR37	400	5.35898	positive
283.163	0.92	unidentified #45	-1.54	AR37-E+	400	3.01514	negative
283.163	0.92	unidentified #45	1.95	AR1-AR37	800	3.90523	positive
283.163	0.92	unidentified #45	-2.68	AR37-E+	800	10.2572	negative
283.163	0.92	unidentified #45	-2.05	NEA2-E+	800	4.67432	negative
287.185	4.29	unidentified #46	1.07	AR1-AR37	400	3.96569	positive
288.087	5.23	unidentified #47	-1.37	AR1-E+	400	2.63218	negative
288.155	6.05	unidentified #48	1.59	AR37-E+	800	3.53723	positive
292.178	4.63	unidentified #49	1.09	AR1-AR37	400	5.16099	positive
292.178	4.63	unidentified #49	6.56	AR1-E+	400	29.4275	positive
292.178	4.63	unidentified #49	5.47	AR37-E+	400	24.1088	positive
292.178	4.63	unidentified #49	5.15	NEA2-E+	400	15.1803	positive
292.178	4.63	unidentified #49	6.06	AR1-E+	800	29.3372	positive
292.178	4.63	unidentified #49	1.9	AR1-NEA2	800	6.273	positive
292.178	4.63	unidentified #49	5.41	AR37-E+	800	19.4645	positive
292.178	4.63	unidentified #49	4.17	NEA2-E+	800	12.3618	positive
133.088	1.75	unidentified #5	2.47	AR37-E+	800	2.30709	positive
133.088	1.75	unidentified #5	3.66	AR37-NEA2	800	3.23394	positive
293.173	1.42	unidentified #50	1.1	AR1-AR37	400	3.98929	positive
294.155	4.54	unidentified #51	2.76	AR1-AR37	400	4.80444	positive
294.155	4.54	unidentified #51	4.25	AR1-E+	400	9.26954	positive
294.155	4.54	unidentified #51	2.96	NEA2-E+	400	2.65501	positive
294.155	4.54	unidentified #51	2.25	AR1-AR37	800	3.04189	positive
294.155	4.54	unidentified #51	4.64	AR1-E+	800	8.81638	positive
294.155	4.54	unidentified #51	2.39	AR37-E+	800	1.78367	positive
294.155	4.54	unidentified #51	4.19	NEA2-E+	800	3.83634	positive
296.118	4.8	unidentified #52	-1.58	AR1-AR37	400	2.71926	negative
301.19	3.03	unidentified #53	-1.81	AR1-AR37	400	1.65426	negative
301.197	3.75	unidentified #54	1.18	AR1-AR37	400	2.41517	positive
302.07	5.3	unidentified #55	-1.85	AR1-AR37	400	3.10058	negative
302.07	5.3	unidentified #55	-2.4	AR1-E+	400	4.15084	negative
302.07	5.3	unidentified #55	-2	AR1-E+	800	2.17724	negative
302.07	5.3	unidentified #55	-2.56	AR1-NEA2	800	2.74091	negative
305.187	1.17	unidentified #56	2.54	AR1-E+	400	6.96525	positive
305.187	1.17	unidentified #56	3.72	AR37-E+	400	9.68903	positive
305.187	1.17	unidentified #56	2.7	AR37-NEA2	400	4.24058	positive
305.187	1.17	unidentified #56	2.03	AR1-E+	800	5.81447	positive
305.187	1.17	unidentified #56	2.55	AR37-E+	800	3.92431	positive
306.146	8.22	unidentified #57	1.39	AR37-E+	800	2.94331	positive
306.192	5.16	unidentified #58	3.03	AR1-AR37	400	13.6562	positive
306.192	5.16	unidentified #58	4.85	AR1-E+	400	22.0883	positive
306.192	5.16	unidentified #58	1.95	AR1-NEA2	400	4.73307	positive
306.192	5.16	unidentified #58	1.82	AR37-E+	400	8.4179	positive
306.192	5.16	unidentified #58	2.9	NEA2-E+	400	11.478	positive
306.192	5.16	unidentified #58	2.93	AR1-AR37	800	10.895	positive
306.192	5.16	unidentified #58	5.31	AR1-E+	800	25.9756	positive
306.192	5.16	unidentified #58	2.4	AR1-NEA2	800	7.41797	positive
306.192	5.16	unidentified #58	2.38	AR37-E+	800	7.35124	positive
306.192	5.16	unidentified #58	2.91	NEA2-E+	800	8.0599	positive
312.095	1.26	unidentified #59	-3.91	AR1-AR37	400	19.8475	negative
312.095	1.26	unidentified #59	3.91	AR37-E+	400	15.0628	positive
312.095	1.26	unidentified #59	4.52	AR37-NEA2	400	14.8659	positive
312.095	1.26	unidentified #59	-4.29	AR1-AR37	800	12.4793	negative
312.095	1.26	unidentified #59	4.24	AR37-E+	800	13.0847	positive
312.095	1.26	unidentified #59	4.9	AR37-NEA2	800	9.88855	positive
142.063	6.02	unidentified #6	-2.92	AR1-AR37	400	12.1727	negative
142.063	6.02	unidentified #6	-1.3	AR1-E+	400	3.08558	negative
142.063	6.02	unidentified #6	1.62	AR37-E+	400	4.26572	positive
142.063	6.02	unidentified #6	2.1	AR37-NEA2	400	5.23698	positive
142.063	6.02	unidentified #6	-2.09	AR1-AR37	800	4.80431	negative
312.147	5.48	unidentified #60	1.37	AR1-AR37	400	5.04982	positive
316.083	5.31	unidentified #61	-2.17	AR1-AR37	400	3.64023	negative
316.083	5.31	unidentified #61	-2.83	AR1-E+	400	4.25649	negative
316.083	5.31	unidentified #61	-2.55	AR1-E+	800	2.62384	negative
317.172	5.23	unidentified #62	1.59	AR1-AR37	400	6.19022	positive
320.161	5.8	unidentified #63	-1.41	AR1-AR37	400	2.33784	negative
320.161	5.8	unidentified #63	1.77	AR37-E+	400	2.62458	positive
320.161	5.8	unidentified #63	2.21	NEA2-E+	400	2.11494	positive
320.209	5.91	unidentified #64	-4.91	AR1-AR37	400	24.3404	negative
320.209	5.91	unidentified #64	5.95	AR37-E+	400	30.3845	positive
320.209	5.91	unidentified #64	5.62	AR37-NEA2	400	20.76	positive
320.209	5.91	unidentified #64	-5.18	AR1-AR37	800	16.1767	negative
320.209	5.91	unidentified #64	6.15	AR37-E+	800	21.5829	positive
320.209	5.91	unidentified #64	5.73	AR37-NEA2	800	12.6417	positive
328.202	1.21	unidentified #65	-1.66	AR1-E+	400	5.01234	negative
328.202	1.21	unidentified #65	-2.2	AR37-E+	400	6.9578	negative
328.202	1.21	unidentified #65	-2.06	AR1-E+	800	7.81928	negative
328.202	1.21	unidentified #65	-2.28	AR37-E+	800	6.98094	negative
328.202	1.21	unidentified #65	-2.49	NEA2-E+	800	6.16994	negative
331.188	4.97	unidentified #66	-1.32	AR1-AR37	400	2.20539	negative
331.209	4.4	unidentified #67	1.1	AR1-AR37	400	4.46331	positive
331.209	5.08	unidentified #68	-4.56	AR1-E+	400	9.65089	negative
331.209	5.08	unidentified #68	-3.12	AR1-NEA2	400	4.38504	negative
331.209	5.08	unidentified #68	-3.45	AR37-E+	400	7.07235	negative
331.209	5.08	unidentified #68	-2.02	AR37-NEA2	400	2.64747	negative
331.209	5.08	unidentified #68	-5.39	AR1-E+	800	12.2636	negative
331.209	5.08	unidentified #68	-3.73	AR1-NEA2	800	5.66483	negative
331.209	5.08	unidentified #68	-4.32	AR37-E+	800	8.10294	negative
331.209	5.08	unidentified #68	-2.66	AR37-NEA2	800	3.48951	negative
332.115	5.32	unidentified #69	-2.57	AR1-AR37	400	4.26406	negative
332.115	5.32	unidentified #69	-2.96	AR1-E+	400	4.00594	negative
332.115	5.32	unidentified #69	-2.9	AR1-E+	800	2.41419	negative
146.037	3.82	unidentified #7	-2.05	AR1-AR37	400	4.28336	negative
146.037	3.82	unidentified #7	2.23	AR37-E+	400	4.50699	positive
333.181	1.14	unidentified #70	2.24	AR1-E+	400	3.97462	positive
333.181	1.14	unidentified #70	3.11	AR37-E+	400	5.53658	positive
333.181	1.14	unidentified #70	2.4	AR37-E+	800	3.25665	positive
334.13	8.61	unidentified #71	-2.12	AR1-AR37	400	4.95756	negative
334.13	8.61	unidentified #71	-2.27	AR1-E+	400	4.38356	negative
334.13	8.61	unidentified #71	-2.04	AR1-AR37	800	2.79384	negative
334.13	8.61	unidentified #71	-2.2	AR1-E+	800	3.12692	negative
334.13	8.61	unidentified #71	-2.49	AR1-NEA2	800	2.73678	negative
335.182	5.41	unidentified #72	1.36	AR1-AR37	400	6.55285	positive
335.182	5.41	unidentified #72	-1.34	AR37-E+	400	4.14406	negative
345.187	4.59	unidentified #73	1.74	AR1-AR37	400	4.4491	positive
345.224	3.95	unidentified #74	1.43	AR1-AR37	400	4.88056	positive
345.224	3.95	unidentified #74	-1.29	AR37-E+	400	3.35549	negative
345.224	3.95	unidentified #74	1.76	AR1-AR37	800	2.58641	positive
348.11	5.75	unidentified #75	-1.77	AR1-E+	400	3.50021	negative
348.143	6.09	unidentified #76	-1.54	AR1-AR37	400	1.80781	negative
350.127	6.88	unidentified #77	-1.6	AR1-AR37	400	2.48585	negative
352.135	4.74	unidentified #78	1.63	AR1-E+	800	4.83333	positive
352.26	13.38	unidentified #79	1.71	AR1-E+	800	3.61642	positive
159.069	1.39	unidentified #8	-1.64	AR37-E+	400	2.62804	negative
352.26	13.18	unidentified #80	1.55	AR1-E+	400	1.72637	positive
352.26	13.18	unidentified #80	1.89	AR1-E+	800	2.49881	positive
354.141	1.32	unidentified #81	-1.36	AR37-E+	400	1.78521	negative
359.244	5.15	unidentified #82	1.45	AR1-AR37	400	3.03695	positive
359.255	1.15	unidentified #83	3	AR1-AR37	400	13.4453	positive
359.255	1.15	unidentified #83	3.05	AR1-E+	400	11.5859	positive
359.255	1.15	unidentified #83	-1.92	AR37-NEA2	400	5.44135	negative
359.255	1.15	unidentified #83	1.98	NEA2-E+	400	4.78711	positive
359.255	1.15	unidentified #83	2.76	AR1-AR37	800	8.11254	positive
359.255	1.15	unidentified #83	2.95	AR1-E+	800	12.5131	positive
362.088	4.7	unidentified #84	-2.81	AR1-AR37	400	4.85561	negative
362.088	4.7	unidentified #84	-2.86	AR1-E+	400	4.24054	negative
362.088	4.7	unidentified #84	-2.24	AR1-AR37	800	2.1	negative
362.088	4.7	unidentified #84	-2.33	AR1-E+	800	2.10704	negative
364.106	4.87	unidentified #85	-3.47	AR1-AR37	400	11.5912	negative
364.106	4.87	unidentified #85	-1.57	AR1-E+	400	2.58519	negative
364.106	4.87	unidentified #85	1.9	AR37-E+	400	3.58368	positive
364.106	4.87	unidentified #85	2.84	AR37-NEA2	400	5.73614	positive
364.106	4.87	unidentified #85	-2.69	AR1-AR37	800	5.41628	negative
364.14	7.51	unidentified #86	-2.85	AR1-AR37	400	3.50932	negative
364.14	7.51	unidentified #86	-3	AR1-E+	400	3.06378	negative
364.14	7.51	unidentified #86	-2.97	AR1-AR37	800	2.40496	negative
364.14	7.51	unidentified #86	-3.21	AR1-E+	800	3.08665	negative
364.14	7.51	unidentified #86	-3.3	AR1-NEA2	800	2.14112	negative
364.142	4.75	unidentified #87	-1.4	AR1-E+	400	3.34508	negative
364.142	4.75	unidentified #87	-1.34	AR1-E+	800	2.85463	negative
365.195	5.65	unidentified #88	1.86	AR1-E+	400	4.27884	positive
365.195	5.65	unidentified #88	2.03	AR1-E+	800	4.02339	positive
365.195	5.65	unidentified #88	1.72	AR37-E+	800	4.1283	positive
366.186	5.12	unidentified #89	1.62	AR1-E+	800	2.36031	positive
160.063	3.95	unidentified #9	3.86	AR1-AR37	400	27.0213	positive
160.063	3.95	unidentified #9	1.68	AR1-NEA2	400	5.4511	positive
160.063	3.95	unidentified #9	-3.3	AR37-E+	400	10.434	negative
160.063	3.95	unidentified #9	-2.18	AR37-NEA2	400	8.66131	negative
160.063	3.95	unidentified #9	4.07	AR1-AR37	800	13.1682	positive
160.063	3.95	unidentified #9	-4.1	AR37-E+	800	19.8984	negative
160.063	3.95	unidentified #9	-2.73	AR37-NEA2	800	5.81058	negative
368.852	5.64	unidentified #90	2.88	AR1-E+	400	10.2894	positive
368.852	5.64	unidentified #90	2.94	AR37-E+	400	11.9179	positive
368.852	5.64	unidentified #90	1.94	NEA2-E+	400	4.82691	positive
368.852	5.64	unidentified #90	3.19	AR1-E+	800	12.0135	positive
368.852	5.64	unidentified #90	3.63	AR37-E+	800	10.9127	positive
368.852	5.64	unidentified #90	2.04	AR37-NEA2	800	3.68638	positive
368.853	5.17	unidentified #91	-6.74	AR1-E+	400	11.1901	negative
368.853	5.17	unidentified #91	-6.51	AR1-NEA2	400	16.4999	negative
368.853	5.17	unidentified #91	-7.5	AR37-E+	400	12.3403	negative
368.853	5.17	unidentified #91	-7.26	AR37-NEA2	400	22.1898	negative
368.853	5.17	unidentified #91	-8.25	AR1-E+	800	28.5134	negative
368.853	5.17	unidentified #91	-6.03	AR1-NEA2	800	12.788	negative
368.853	5.17	unidentified #91	-8.77	AR37-E+	800	26.698	negative
368.853	5.17	unidentified #91	-6.55	AR37-NEA2	800	11.8147	negative
368.853	5.17	unidentified #91	-2.22	NEA2-E+	800	5.56852	negative
369.187	5.15	unidentified #92	-3.63	AR1-E+	400	7.56187	negative
369.187	5.15	unidentified #92	-2.95	AR1-NEA2	400	5.93089	negative
369.187	5.15	unidentified #92	-3.51	AR37-E+	400	5.51037	negative
369.187	5.15	unidentified #92	-2.83	AR37-NEA2	400	3.81614	negative
369.187	5.15	unidentified #92	-3.84	AR1-E+	800	15.8981	negative
369.187	5.15	unidentified #92	-2.2	AR1-NEA2	800	4.56468	negative
369.187	5.15	unidentified #92	-3.59	AR37-E+	800	10.89	negative
369.187	5.15	unidentified #92	-1.65	NEA2-E+	800	4.72956	negative
369.188	5.15	unidentified 311	-4.59	AR1-E+	400	9.44935	negative
369.188	5.15	unidentified 311	-3.85	AR1-NEA2	400	6.52407	negative
369.188	5.15	unidentified 311	-3.87	AR37-E+	400	6.70419	negative
369.188	5.15	unidentified 311	-3.14	AR37-NEA2	400	4.38603	negative
369.188	5.15	unidentified 311	-4.78	AR1-E+	800	9.26082	negative
369.188	5.15	unidentified 311	-2.94	AR1-NEA2	800	2.88889	negative
369.188	5.15	unidentified 311	-3.79	AR37-E+	800	5.90075	negative
369.197	0.92	unidentified #93	1.24	AR1-E+	800	2.58011	positive
373.135	5.41	unidentified #94	-1.8	AR37-E+	800	5.35325	negative
373.854	5.17	unidentified #95	-4.1	AR1-E+	400	9.18031	negative
373.854	5.17	unidentified #95	-2.88	AR1-NEA2	400	9.12024	negative
373.854	5.17	unidentified #95	-4.38	AR37-E+	400	8.6097	negative
373.854	5.17	unidentified #95	-3.15	AR37-NEA2	400	8.20118	negative
373.854	5.17	unidentified #95	-5.1	AR1-E+	800	25.4349	negative
373.854	5.17	unidentified #95	-2.59	AR1-NEA2	800	8.75731	negative
373.854	5.17	unidentified #95	-5.27	AR37-E+	800	19.5827	negative
373.854	5.17	unidentified #95	-2.76	AR37-NEA2	800	6.67973	negative
373.854	5.17	unidentified #95	-2.51	NEA2-E+	800	6.44834	negative
374.182	4.45	unidentified #96	-5.47	AR1-E+	400	14.0761	negative
374.182	4.45	unidentified #96	-4.28	AR1-NEA2	400	17.3277	negative
374.182	4.45	unidentified #96	-4.9	AR37-E+	400	10.8253	negative
374.182	4.45	unidentified #96	-3.71	AR37-NEA2	400	12.8237	negative
374.182	4.45	unidentified #96	-6.33	AR1-E+	800	28.6145	negative
374.182	4.45	unidentified #96	-3.97	AR1-NEA2	800	10.8843	negative
374.182	4.45	unidentified #96	-5.68	AR37-E+	800	20.515	negative
374.182	4.45	unidentified #96	-3.32	AR37-NEA2	800	6.50525	negative
374.182	4.45	unidentified #96	-2.36	NEA2-E+	800	8.25416	negative
374.194	5.66	unidentified #97	6.81	AR1-E+	400	11.967	positive
374.194	5.66	unidentified #97	6.4	AR37-E+	400	9.26209	positive
374.194	5.66	unidentified #97	5.44	NEA2-E+	400	7.93467	positive
374.194	5.66	unidentified #97	8.26	AR1-E+	800	18.7147	positive
374.194	5.66	unidentified #97	8.3	AR37-E+	800	14.2594	positive
374.194	5.66	unidentified #97	6.48	NEA2-E+	800	11.1975	positive
374.195	5.66	unidentified #312	8.02	AR1-E+	400	29.7636	positive
374.195	5.66	unidentified #312	7.48	AR37-E+	400	20.7081	positive
374.195	5.66	unidentified #312	6.64	NEA2-E+	400	13.8742	positive
374.195	5.66	unidentified #312	8.04	AR1-E+	800	26.5497	positive
374.195	5.66	unidentified #312	1.75	AR1-NEA2	800	4.29724	positive
374.195	5.66	unidentified #312	7.67	AR37-E+	800	14.671	positive
374.195	5.66	unidentified #312	6.29	NEA2-E+	800	14.0617	positive
374.852	4.44	unidentified #98	-4.18	AR1-E+	400	7.02505	negative
374.852	4.44	unidentified #98	-3.07	AR1-NEA2	400	8.02452	negative
374.852	4.44	unidentified #98	-4.63	AR37-E+	400	7.80285	negative
374.852	4.44	unidentified #98	-3.52	AR37-NEA2	400	12.0453	negative
374.852	4.44	unidentified #98	-5.28	AR1-E+	800	24.8973	negative
374.852	4.44	unidentified #98	-2.59	AR1-NEA2	800	6.50104	negative
374.852	4.44	unidentified #98	-5.44	AR37-E+	800	21.0324	negative
374.852	4.44	unidentified #98	-2.75	AR37-NEA2	800	5.57143	negative
374.852	4.44	unidentified #98	-2.69	NEA2-E+	800	7.87981	negative
374.866	5.66	unidentified #99	7.5	AR1-E+	400	34.3896	positive
374.866	5.66	unidentified #99	7.43	AR37-E+	400	30.1858	positive
374.866	5.66	unidentified #99	6.23	NEA2-E+	400	22.1756	positive
374.866	5.66	unidentified #99	7.22	AR1-E+	800	34.4493	positive
374.866	5.66	unidentified #99	2.45	AR1-NEA2	800	3.92864	positive
374.866	5.66	unidentified #99	7.75	AR37-E+	800	31.2324	positive
374.866	5.66	unidentified #99	2.98	AR37-NEA2	800	3.89891	positive
374.866	5.66	unidentified #99	4.77	NEA2-E+	800	9.22353	positive
407.221	7.32	Variecolorin E	1.95	AR1-AR37	400	5.3728	positive
407.221	7.32	Variecolorin E	2.23	AR1-E+	400	5.26014	positive
407.221	7.32	Variecolorin E	2.19	AR1-NEA2	400	3.46811	positive
407.221	7.32	Variecolorin E	2.41	AR1-AR37	800	4.51066	positive
407.221	7.32	Variecolorin E	2.35	AR1-E+	800	5.46405	positive
407.221	7.32	Variecolorin E	2.28	AR1-NEA2	800	3.18895	positive
477.258	4.56	VM 54159	1.33	AR1-AR37	400	6.56238	positive
477.258	4.56	VM 54159	-1.82	AR1-E+	400	4.63427	negative
477.258	4.56	VM 54159	-3.14	AR37-E+	400	10.3987	negative
477.258	4.56	VM 54159	-2.99	NEA2-E+	400	5.3361	negative
477.258	4.56	VM 54159	-2.75	AR1-E+	800	10.3056	negative
477.258	4.56	VM 54159	-3.78	AR37-E+	800	15.217	negative
477.258	4.56	VM 54159	-3.64	NEA2-E+	800	12.0135	negative

## Sheet: Supplemental Table S2
Count of Compound names	Comparisons
	AR1-AR37		AR1-E+		AR1-NEA2		AR37-E+		AR37-NEA2		NEA2-E+
CO2 concentration	400	800	400	800	400	800	400	800	400	800	400	800	Grand Total	Row Labels	Count of Grand Total
Soyasaponin A2	1		2	2	1	2	2	2	1	2	1	2	18	1	122
alpha-Copaen-8-ol		1	3	3			3	3				2	15	2	54
Scoparin 2''-O-xyloside	2			2		1	1	3		3	1		13	3	25
unidentified #30	1	1	1	1			2	2	2	1			11	4	21
Benzyl benzoate			2	2			2	2	1			1	10	5	29
unidentified #106			1	1	1	1	1	1	1	1	1	1	10	6	56
unidentified #254	1	1	1	1	1	1	1	1			1	1	10	7	19
unidentified #255	1	1	1	1	1	1	1	1			1	1	10	8	16
unidentified #284			1	1	1	1	1	1	1	1	1	1	10	9	16
unidentified #285			1	1	1	1	1	1	1	1	1	1	10	10	11
unidentified #288			1	1	1	1	1	1	1	1	1	1	10	11	1
unidentified #290			1	1	1	1	1	1	1	1	1	1	10	13	1
unidentified #297			1	1	1	1	1	1	1	1	1	1	10	15	1
unidentified #307			1	1	1	1	1	1	1	1	1	1	10	18	1
unidentified #58	1	1	1	1	1	1	1	1			1	1	10	Grand Total	373
Chanoclavine-I			1	1	1	1	1	1	1	1		1	9
unidentified #125	1	1	1	1		1			1	1	1	1	9
unidentified #127	1		1	1	1	1	1	1			1	1	9
unidentified #128	1	1	1	1		1	1		1		1	1	9
unidentified #134	1		1	1	1	1	1	1			1	1	9
unidentified #147			1	1	1		1	1	1	1	1	1	9
unidentified #152			1	1	1	1	1	1	1	1		1	9
unidentified #185			1	1	1		1	1	1	1	1	1	9
unidentified #264			1	1		1	1	1	1	1	1	1	9
unidentified #282			1	1	1	1	1	1	1	1		1	9
unidentified #283			1	1	1	1	1	1	1	1		1	9
unidentified #300			1	1	1	1	1	1	1	1		1	9
unidentified #91			1	1	1	1	1	1	1	1		1	9
unidentified #95			1	1	1	1	1	1	1	1		1	9
unidentified #96			1	1	1	1	1	1	1	1		1	9
unidentified #98			1	1	1	1	1	1	1	1		1	9
unidentified #102			1	1	1	1	1	1	1	1			8
unidentified #140	1		1	1			1	1	1		1	1	8
unidentified #148			1	1			1	1	1	1	1	1	8
unidentified #149	1		1	1	1		1	1			1	1	8
unidentified #162	1		1	1		1	1	1			1	1	8
unidentified #164	1	1	1	1			1	1			1	1	8
unidentified #243	1	1			1	1	1	1			1	1	8
unidentified #259	1	1	1	1	1	1		1				1	8
unidentified #265			1	1		1	1	1		1	1	1	8
unidentified #286			1	1	1		1	1		1	1	1	8
unidentified #303	1		1	1		1	1	1			1	1	8
unidentified #310			1	1		1	1	1		1	1	1	8
unidentified #49	1		1	1		1	1	1			1	1	8
unidentified #68			1	1	1	1	1	1	1	1			8
unidentified #92			1	1	1	1	1	1	1			1	8
unidentified #99			1	1		1	1	1		1	1	1	8
Peramine	1	1	1				1	1	1	1			7
unidentified #124	1	1	1	1					1		1	1	7
unidentified #138			1	1		1	1	1			1	1	7
unidentified #153			1	1	1		1	1	1			1	7
unidentified #172			1	1			1	1		1	1	1	7
unidentified #198	1	1					1	1	1	1		1	7
unidentified #199			1	1	1		1	1	1	1			7
unidentified #261	1	1	1	1	1	1		1					7
unidentified #263			1	1			1	1	1	1		1	7
unidentified #266			1	1			1	1		1	1	1	7
unidentified #269			1	1	1		1	1	1			1	7
unidentified #274			1	1			1	1		1	1	1	7
unidentified #275			1	1	1		1	1	1			1	7
unidentified #302			1	1		1	1	1			1	1	7
unidentified #312			1	1		1	1	1			1	1	7
unidentified #51	1	1	1	1				1			1	1	7
unidentified #9	1	1			1		1	1	1	1			7
unidentified 311			1	1	1	1	1	1	1				7
VM 54159	1		1	1			1	1			1	1	7
2-Hydroxymethyl-4-methylquinazoline	1	1					1	1	1	1			6
Setoclavine			1	1			1	1			1	1	6
unidentified #103			1	1			1	1			1	1	6
unidentified #104			1	1			1	1			1	1	6
unidentified #105			1	1			1	1			1	1	6
unidentified #110			1	1			1	1	1			1	6
unidentified #121			1	1			1	1	1			1	6
unidentified #133	1	1					1	1	1	1			6
unidentified #135	1	1	1	1	1	1							6
unidentified #15	1	1					1	1	1	1			6
unidentified #151			1	1			1	1			1	1	6
unidentified #161	1		1	1		1	1	1					6
unidentified #167	1	1					1	1	1	1			6
unidentified #17	1	1					1	1	1	1			6
unidentified #170			1	1			1	1			1	1	6
unidentified #184	1		1	1			1	1	1				6
unidentified #19	1	1					1	1	1	1			6
unidentified #192	1	1	1	1	1	1							6
unidentified #214			1	1			1	1	1			1	6
unidentified #221			1	1	1	1	1	1					6
unidentified #244	1	1	1	1	1	1							6
unidentified #245	1	1	1	1	1	1							6
unidentified #247	1	1	1	1	1	1							6
unidentified #248	1	1	1	1	1	1							6
unidentified #249	1	1	1	1	1	1							6
unidentified #25	1	1					1	1	1	1			6
unidentified #250	1	1	1	1	1	1							6
unidentified #252	1	1	1	1	1	1							6
unidentified #260	1	1	1	1	1	1							6
unidentified #272	1	1					1	1	1	1			6
unidentified #276	1	1	1	1	1	1							6
unidentified #277	1	1	1	1	1	1							6
unidentified #278			1	1			1	1			1	1	6
unidentified #279			1	1			1	1			1	1	6
unidentified #281			1	1			1	1			1	1	6
unidentified #287			1	1			1	1			1	1	6
unidentified #289			1	1			1	1			1	1	6
unidentified #29	1	1					1	1	1	1			6
unidentified #291			1	1			1	1			1	1	6
unidentified #298			1	1			1	1			1	1	6
unidentified #3			1	1			1	1			1	1	6
unidentified #301			1	1			1	1			1	1	6
unidentified #304			1	1			1	1			1	1	6
unidentified #305			1	1			1	1			1	1	6
unidentified #306			1	1			1	1			1	1	6
unidentified #31	1	1					1	1	1	1			6
unidentified #32	1	1				1	1	1	1				6
unidentified #34			1	1			1	1			1	1	6
unidentified #38	1	1	1	1			1		1				6
unidentified #41	1	1					1	1	1	1			6
unidentified #59	1	1					1	1	1	1			6
unidentified #64	1	1					1	1	1	1			6
unidentified #83	1	1	1	1					1		1		6
unidentified #90			1	1			1	1		1	1		6
unidentified #97			1	1			1	1			1	1	6
Variecolorin E	1	1	1	1	1	1							6
Cucurbitacin I			1	1			1	1				1	5
Dihydroxyisoechinulin A	1	1	1	1	1								5
Macfadienoside	1	1	1	1					1				5
unidentified #10			1	1			1	1				1	5
unidentified #108			1	1			1	1				1	5
unidentified #115	1	1	1				1		1				5
unidentified #132	1	1	1	1					1				5
unidentified #14	1	1					1	1	1				5
unidentified #145	1		1	1			1	1					5
unidentified #155			1	1			1	1				1	5
unidentified #163			1	1		1	1	1					5
unidentified #169			1	1	1		1	1					5
unidentified #190	1		1	1	1	1							5
unidentified #200	1		1	1	1	1							5
unidentified #204			1	1			1	1			1		5
unidentified #22			1	1			1	1				1	5
unidentified #23			1	1			1	1				1	5
unidentified #246			1				1	1	1	1			5
unidentified #256	1	1	1	1		1							5
unidentified #268			1	1			1	1				1	5
unidentified #280			1	1			1	1	1				5
unidentified #308			1	1			1	1			1		5
unidentified #45	1	1					1	1				1	5
unidentified #56			1	1			1	1	1				5
unidentified #6	1	1	1				1		1				5
unidentified #65			1	1			1	1				1	5
unidentified #71	1	1	1	1		1							5
unidentified #85	1	1	1				1		1				5
unidentified #86	1	1	1	1		1							5
Cynodontin			1				3						4
Flavocannabiside			1				1	1	1				4
Imidazole acetol phosphate			1	1			1	1					4
TMC 2B			1	1			1	1					4
unidentified #107				1			1	1				1	4
unidentified #114	1						1		1	1			4
unidentified #182	1	1	1	1									4
unidentified #183	1	1					1		1				4
unidentified #186				1			1	1				1	4
unidentified #24	1	1					1	1					4
unidentified #253	1	1	1	1									4
unidentified #257	1	1						1		1			4
unidentified #267	1						1		1	1			4
unidentified #28				1			1	1		1			4
unidentified #294	1						1		1	1			4
unidentified #313			1	1			1	1					4
unidentified #314	1	1	1	1									4
unidentified #33	1						1	1	1				4
unidentified #42			1	1			1	1					4
unidentified #55	1		1	1		1							4
unidentified #84	1	1	1	1									4
(6S,9R)-Roseoside	1			1			1						3
1-Monolinolein	1	1		1									3
Astragalin							2		1				3
Emodin			1	2									3
unidentified #117	1						1		1				3
unidentified #123	1						1	1					3
unidentified #13							1	1		1			3
unidentified #139	1		1	1									3
unidentified #159	1		1	1									3
unidentified #16	1		1	1									3
unidentified #160	1		1	1									3
unidentified #166			1	1			1						3
unidentified #178				1			1	1					3
unidentified #217			1	1				1					3
unidentified #223		1						1		1			3
unidentified #229		1						1		1			3
unidentified #236	1						1		1				3
unidentified #262			1	1				1					3
unidentified #295	1	1					1						3
unidentified #61	1		1	1									3
unidentified #63	1						1				1		3
unidentified #69	1		1	1									3
unidentified #70			1				1	1					3
unidentified #74	1	1					1						3
unidentified #88			1	1				1					3
(-)-(1R,2S)-Cispentacin							1		1				2
3-Methoxyxanthocillin X dimethyl ether	1		1										2
3-O-Caffeoylquinic acid							2						2
3-O-Feruloylquinic acid	1						1						2
BMS 192548									1		1		2
Chokol B			1							1			2
Genistein 7-O-beta-D-glucoside 6''-O-malonate			1				1						2
Gentisyl alcohol	1						1						2
Iturin C2	1						1						2
L-Tryptophan	1						1						2
L-Valine			1				1						2
Methyl jasmonate				1		1							2
unidentified #101							1				1		2
unidentified #11	1						1						2
unidentified #112					1						1		2
unidentified #116	1						1						2
unidentified #118									1	1			2
unidentified #119			1				1						2
unidentified #12	1							1					2
unidentified #129							1	1					2
unidentified #131				1				1					2
unidentified #141				1		1							2
unidentified #142								1				1	2
unidentified #144						1						1	2
unidentified #150	1					1							2
unidentified #154		1								1			2
unidentified #158			1	1									2
unidentified #173			1					1					2
unidentified #177			1				1						2
unidentified #187							1		1				2
unidentified #196				1				1					2
unidentified #2	1							1					2
unidentified #205			1				1						2
unidentified #206			1				1						2
unidentified #208			1		1								2
unidentified #209	1						1						2
unidentified #216			1	1									2
unidentified #225							1		1				2
unidentified #226	1		1										2
unidentified #228	1						1						2
unidentified #237							1	1					2
unidentified #258				1		1							2
unidentified #271			1	1									2
unidentified #292	1						1						2
unidentified #315	1								1				2
unidentified #316	1								1				2
unidentified #317	1						1						2
unidentified #4	1						1						2
unidentified #40			1				1						2
unidentified #5								1		1			2
unidentified #7	1						1						2
unidentified #72	1						1						2
unidentified #80			1	1									2
unidentified #87			1	1									2
(-)-Falcarinol	1												1
(E)-Sinapic acid				1									1
1-O-Sinapoyl-beta-D-glucose				1									1
2''-O-alpha-L-Rhamnosyl-6-C-fucosyl-luteolin							1						1
2'',3''-Dihydrorobustaflavone 7,4',7''-trimethyl ether			1										1
3-Formyl-6-hydroxy-2,4,4-trimethyl-2,5-cyclohexadien-1-one								1					1
4-Hydroxymellein	1												1
4-Hydroxyphenylpyruvate	1												1
6-(2Methoxybenzylamino)purine-9-beta-D-ribofuranoside									1				1
8-Hydroxyluteolin 8,3'-dimethyl ether 7-glucoside							1						1
Herbacetin	1												1
Indole							1						1
Limocitrin				1									1
Myricetin-3-O-rutinoside				1									1
Notoamide H							1						1
p-Cymene											1		1
Quinic acid							1						1
Salicylic acid	1												1
Scoparin 2''-O-glucoside				1									1
Subaphyllin	1												1
Synerazol							1						1
Tryptoquivaline I		1											1
UDP-D-xylo-4-keto-hexuronate							1						1
unidentified #1				1									1
unidentified #100	1												1
unidentified #109									1				1
unidentified #111	1												1
unidentified #113							1						1
unidentified #120	1												1
unidentified #122									1				1
unidentified #126	1												1
unidentified #130				1									1
unidentified #136		1											1
unidentified #137				1									1
unidentified #143				1									1
unidentified #146	1												1
unidentified #156			1										1
unidentified #157	1												1
unidentified #165			1										1
unidentified #168							1						1
unidentified #171							1						1
unidentified #174								1					1
unidentified #175	1												1
unidentified #176							1						1
unidentified #18							1						1
unidentified #180										1			1
unidentified #181	1												1
unidentified #188							1						1
unidentified #189	1												1
unidentified #191							1						1
unidentified #193	1												1
unidentified #194				1									1
unidentified #195							1						1
unidentified #197				1									1
unidentified #20	1												1
unidentified #201			1										1
unidentified #202	1												1
unidentified #203				1									1
unidentified #207							1						1
unidentified #21			1										1
unidentified #210	1												1
unidentified #211							1						1
unidentified #212	1												1
unidentified #213	1												1
unidentified #215	1												1
unidentified #218							1						1
unidentified #219	1												1
unidentified #220				1									1
unidentified #222											1		1
unidentified #224							1						1
unidentified #227	1												1
unidentified #230				1									1
unidentified #231		1											1
unidentified #232				1									1
unidentified #233				1									1
unidentified #234	1												1
unidentified #235	1												1
unidentified #238	1												1
unidentified #239	1												1
unidentified #240							1						1
unidentified #241							1						1
unidentified #242							1						1
unidentified #251								1					1
unidentified #26							1						1
unidentified #27											1		1
unidentified #270								1					1
unidentified #273	1												1
unidentified #293				1									1
unidentified #296				1									1
unidentified #299	1												1
unidentified #309			1										1
unidentified #318							1						1
unidentified #35	1												1
unidentified #36	1												1
unidentified #37				1									1
unidentified #39			1										1
unidentified #43				1									1
unidentified #44	1												1
unidentified #46	1												1
unidentified #47			1										1
unidentified #48								1					1
unidentified #50	1												1
unidentified #52	1												1
unidentified #53	1												1
unidentified #54	1												1
unidentified #57								1					1
unidentified #60	1												1
unidentified #62	1												1
unidentified #66	1												1
unidentified #67	1												1
unidentified #73	1												1
unidentified #75			1										1
unidentified #76	1												1
unidentified #77	1												1
unidentified #78				1									1
unidentified #79				1									1
unidentified #8							1						1
unidentified #81							1						1
unidentified #82	1												1
unidentified #89				1									1
unidentified #93				1									1
unidentified #94								1					1
